# Supplementary material for: 3-Ethyl­sulfanyl-2-(4-fluoro­phen­yl)-5-phenyl-1-benzofuran
Source: Acta Crystallogr Sect E Struct Rep Online. 2010 Jan 13;66(Pt 2):o336. doi: 10.1107/S1600536810000760 (PMC2979704; doi:10.1107/S1600536810000760)
Supplement: Supplementary file 2 [file e-66-0o336-Isup2.hkl]

# 
# h,k,l, Fc-squared, Fo-squared, sigma(Fo-squared) and status flag 
# 
data_I
_shelx_title ' 09ZW IN P2(1)' 
_shelx_refln_list_code          4 
_shelx_F_calc_maximum      164.29 
_exptl_crystal_F_000       364.00 
_reflns_d_resolution_high  0.7683 
 
loop_ 
 _symmetry_equiv_pos_as_xyz 
 'x, y, z' 
 '-x, y+1/2, -z' 
 
_cell_length_a    10.5799 
_cell_length_b     7.1788 
_cell_length_c    11.9361 
_cell_angle_alpha  90.000 
_cell_angle_beta  110.031 
_cell_angle_gamma  90.000 
 
_shelx_F_squared_multiplier     1.000 
 
loop_ 
 _refln_index_h 
 _refln_index_k 
 _refln_index_l 
 _refln_F_squared_calc 
 _refln_F_squared_meas 
 _refln_F_squared_sigma 
 _refln_observed_status 
   1   0   0       74.62       67.48      1.50 o 
   2   0   0     3564.04     3156.33     60.33 o 
   3   0   0     1725.51     1723.73     24.68 o 
   4   0   0     1446.40     1527.66     14.55 o 
   5   0   0      155.69      185.88      2.21 o 
   6   0   0      898.44      964.09     10.11 o 
   7   0   0       91.03       85.53      1.49 o 
   8   0   0       26.25       27.37      0.73 o 
   9   0   0       13.08       20.35      0.70 o 
  10   0   0       96.81       83.56      1.76 o 
  11   0   0        8.13        6.79      0.58 o 
  12   0   0        0.08        2.40      0.48 o 
   1   1   0       21.20       21.37      0.23 o 
   2   1   0      380.59      391.98      2.62 o 
   3   1   0        4.84        5.79      0.17 o 
   4   1   0       16.75       22.87      0.34 o 
   5   1   0     1842.07     2067.98     13.36 o 
   6   1   0       76.93       80.84      0.82 o 
   7   1   0       75.94       76.84      0.79 o 
   8   1   0       72.16       69.69      0.78 o 
   9   1   0      391.09      350.11      2.63 o 
  10   1   0        3.48        3.24      0.28 o 
  11   1   0       19.67       17.99      0.63 o 
  12   1   0        3.12        5.03      0.49 o 
   0   2   0    26992.38    22621.43    650.28 o 
   1   2   0     1367.75     1383.15      9.68 o 
   2   2   0      310.00      310.65      2.35 o 
   3   2   0      524.16      524.01      3.42 o 
   4   2   0      902.66      921.55      6.10 o 
   5   2   0      233.44      221.14      1.70 o 
   6   2   0      469.48      461.60      3.33 o 
   7   2   0      374.52      344.75      2.60 o 
   8   2   0       69.19       68.52      0.79 o 
   9   2   0      156.55      150.58      1.53 o 
  10   2   0       86.69       80.06      1.21 o 
  11   2   0       32.85       28.84      0.83 o 
  12   2   0       27.22       29.99      1.18 o 
   1   3   0      114.58      116.54      1.15 o 
   2   3   0      363.96      354.07      2.94 o 
   3   3   0      175.41      171.68      1.61 o 
   4   3   0       87.33       87.65      0.91 o 
   5   3   0      155.86      179.48      1.55 o 
   6   3   0      139.58      149.01      1.29 o 
   7   3   0      248.84      248.63      2.29 o 
   8   3   0      117.49      115.04      1.36 o 
   9   3   0      148.20      140.51      1.68 o 
  10   3   0        8.67        9.55      0.63 o 
  11   3   0        8.12        8.96      0.61 o 
  12   3   0       15.41       15.69      0.90 o 
   0   4   0     1658.37     1863.10     19.15 o 
   1   4   0      972.53      995.61      7.45 o 
   2   4   0      551.62      546.93      4.50 o 
   3   4   0      133.38      128.84      1.29 o 
   4   4   0      150.80      150.33      1.56 o 
   5   4   0      178.21      173.72      1.96 o 
   6   4   0      271.59      259.99      2.86 o 
   7   4   0      254.03      248.14      3.03 o 
   8   4   0      222.14      216.88      2.78 o 
   9   4   0       87.62       86.56      1.50 o 
  10   4   0        0.09       -0.04      0.30 o 
  11   4   0       21.83       23.86      1.07 o 
   1   5   0      132.71      137.82      1.44 o 
   2   5   0      178.68      189.86      2.09 o 
   3   5   0       81.95       90.84      1.24 o 
   4   5   0        7.45        8.12      0.45 o 
   5   5   0      119.33      117.46      1.78 o 
   6   5   0      206.82      207.24      2.72 o 
   7   5   0      108.49      107.06      2.00 o 
   8   5   0       50.39       47.89      1.43 o 
   9   5   0       54.91       51.68      1.28 o 
  10   5   0       14.31       15.29      0.76 o 
   0   6   0      265.09      321.72     16.08 o 
   1   6   0      214.13      216.43      2.55 o 
   2   6   0      283.75      288.27      3.41 o 
   3   6   0       47.65       47.27      1.06 o 
   4   6   0       51.65       53.23      0.99 o 
   5   6   0       42.28       41.03      1.07 o 
   6   6   0      258.18      259.92      3.36 o 
   7   6   0       70.96       69.09      1.45 o 
   8   6   0      196.77      198.52      2.83 o 
   9   6   0        5.19        7.04      0.64 o 
   1   7   0       18.99       17.42      1.03 o 
   2   7   0       46.31       46.77      1.60 o 
   3   7   0       39.53       37.03      1.34 o 
   4   7   0        0.78       -0.28      0.38 o 
   5   7   0       38.78       36.76      1.14 o 
   6   7   0       45.49       46.21      1.23 o 
   7   7   0       12.87       11.94      0.74 o 
   8   7   0       10.57        9.87      0.72 o 
   0   8   0        4.68        3.54      2.12 o 
   1   8   0        1.72        1.51      1.41 o 
   2   8   0       44.93       43.70      2.08 o 
   3   8   0       76.52       81.52      4.25 o 
   4   8   0        6.20        7.88      0.89 o 
   5   8   0       17.81       18.38      1.23 o 
   6   8   0       25.24       27.00      1.17 o 
   1   9   0        2.32        1.65      1.47 o 
   2   9   0       10.50       12.47      2.83 o 
   3   9   0       11.89       12.59      1.87 o 
 -13   0   1       19.62       22.15      1.12 o 
 -12   0   1       11.87       15.64      1.34 o 
 -11   0   1        0.01        0.27      0.30 o 
 -10   0   1       43.45       34.36      0.91 o 
  -9   0   1       53.85       45.24      0.99 o 
  -8   0   1      419.21      419.25      5.29 o 
  -7   0   1       80.34       81.53      1.41 o 
  -6   0   1       83.74       88.69      1.65 o 
  -5   0   1       15.21       22.53      0.64 o 
  -4   0   1      125.97      118.89      1.79 o 
  -3   0   1      629.13      624.08      7.21 o 
  -2   0   1        7.87        7.27      0.24 o 
  -1   0   1     1123.70     1121.24     26.42 o 
   0   0   1      829.08      849.24      7.76 o 
   1   0   1       74.43       68.48      0.64 o 
   2   0   1     1311.57     1326.89     11.04 o 
   3   0   1     1113.12     1109.03      9.84 o 
   4   0   1       68.38       63.13      0.76 o 
   5   0   1       19.37       25.04      0.77 o 
   6   0   1      130.59      129.11      1.47 o 
   7   0   1       51.63       47.52      0.73 o 
   8   0   1       13.35       10.58      0.35 o 
   9   0   1       44.94       46.68      1.13 o 
  10   0   1       33.22       37.15      1.11 o 
  11   0   1        9.99       14.38      0.76 o 
  12   0   1        1.98        0.47      0.47 o 
 -13   1   1       61.20       72.44      2.00 o 
 -12   1   1       18.03       15.44      0.57 o 
 -11   1   1       13.01       14.35      0.47 o 
 -10   1   1       13.78       14.10      0.46 o 
  -9   1   1       12.18       14.28      0.32 o 
  -8   1   1       22.24       22.51      0.39 o 
  -7   1   1      309.73      308.35      2.54 o 
  -6   1   1      855.17      885.60      7.18 o 
  -5   1   1     1330.15     1436.50     10.98 o 
  -4   1   1      112.24      107.07      0.95 o 
  -3   1   1       90.04       98.90      0.79 o 
  -2   1   1     1470.70     1547.33     10.79 o 
  -1   1   1     1503.71     1587.41     11.58 o 
   0   1   1     1747.28     1791.35     13.83 o 
   1   1   1     1341.63     1345.65      8.53 o 
   2   1   1      537.06      521.08      3.73 o 
   3   1   1      668.94      658.51      4.34 o 
   4   1   1      206.25      183.40      1.36 o 
   5   1   1       83.98      113.16      0.91 o 
   6   1   1      193.09      185.01      1.39 o 
   7   1   1      326.73      327.84      2.25 o 
   8   1   1      215.19      200.14      1.71 o 
   9   1   1      158.48      147.96      1.38 o 
  10   1   1       44.33       45.75      0.69 o 
  11   1   1        9.79        9.34      0.50 o 
  12   1   1       11.64       14.38      0.76 o 
 -12   2   1       18.88       20.94      0.98 o 
 -11   2   1       17.27       17.89      0.60 o 
 -10   2   1        8.20        6.81      0.36 o 
  -9   2   1       24.29       23.02      0.53 o 
  -8   2   1      143.85      141.27      1.39 o 
  -7   2   1       32.53       34.07      0.47 o 
  -6   2   1      186.66      179.82      1.49 o 
  -5   2   1       50.00       48.73      0.56 o 
  -4   2   1       59.01       50.87      0.57 o 
  -3   2   1       27.65       23.74      0.37 o 
  -2   2   1      113.55      112.18      1.00 o 
  -1   2   1     4082.23     4072.09     65.63 o 
   0   2   1     2168.90     2281.34     15.85 o 
   1   2   1      985.78      985.59      6.73 o 
   2   2   1      214.16      203.31      1.55 o 
   3   2   1      469.25      453.25      3.11 o 
   4   2   1      230.67      212.65      1.64 o 
   5   2   1      277.94      268.92      2.42 o 
   6   2   1      128.22      130.41      1.25 o 
   7   2   1      254.07      247.74      2.04 o 
   8   2   1       46.14       44.16      0.62 o 
   9   2   1      111.66      110.11      1.32 o 
  10   2   1       17.98       22.91      0.69 o 
  11   2   1       17.56       18.64      0.68 o 
  12   2   1        5.78        5.74      0.63 o 
 -12   3   1        2.80        3.36      0.79 o 
 -11   3   1       26.10       26.98      0.95 o 
 -10   3   1       62.69       64.85      1.68 o 
  -9   3   1       19.97       17.75      0.51 o 
  -8   3   1       18.27       18.94      0.49 o 
  -7   3   1      218.40      214.11      1.82 o 
  -6   3   1      710.95      743.40      5.43 o 
  -5   3   1      563.90      598.20      4.40 o 
  -4   3   1      485.73      491.47      3.82 o 
  -3   3   1      348.44      357.75      2.73 o 
  -2   3   1      259.71      269.06      2.20 o 
  -1   3   1     2312.21     2392.69     18.10 o 
   0   3   1     1041.98     1061.33      8.21 o 
   1   3   1      153.36      161.64      1.35 o 
   2   3   1      240.51      229.51      1.94 o 
   3   3   1      267.56      256.87      2.17 o 
   4   3   1      170.41      169.40      1.54 o 
   5   3   1      349.77      364.12      2.86 o 
   6   3   1      315.23      306.94      2.59 o 
   7   3   1        8.26        7.12      0.33 o 
   8   3   1      136.45      132.79      1.64 o 
   9   3   1      110.64      105.46      1.61 o 
  10   3   1       18.95       21.22      0.95 o 
  11   3   1        4.10        3.31      0.50 o 
 -11   4   1        9.42       10.37      0.75 o 
 -10   4   1        0.19       -0.03      0.28 o 
  -9   4   1       30.43       31.78      0.87 o 
  -8   4   1       25.60       22.55      0.75 o 
  -7   4   1       76.86       73.01      1.28 o 
  -6   4   1      218.64      213.65      2.65 o 
  -5   4   1       85.33       78.76      1.12 o 
  -4   4   1       52.05       49.66      0.70 o 
  -3   4   1      162.67      163.39      1.53 o 
  -2   4   1      205.41      196.10      1.82 o 
  -1   4   1     1747.55     1824.14     13.89 o 
   0   4   1      625.73      661.76      5.27 o 
   1   4   1      125.88      126.60      1.21 o 
   2   4   1       51.78       47.88      0.66 o 
   3   4   1       26.39       25.98      0.51 o 
   4   4   1        7.61        8.12      0.37 o 
   5   4   1       99.61      104.54      1.46 o 
   6   4   1       40.40       39.86      0.85 o 
   7   4   1      129.54      126.34      1.74 o 
   8   4   1       54.00       53.94      1.18 o 
   9   4   1       34.43       34.74      1.00 o 
  10   4   1       13.40       13.06      0.60 o 
  11   4   1       24.13       25.13      1.15 o 
 -11   5   1       11.52       13.83      0.95 o 
 -10   5   1       71.97       73.13      1.57 o 
  -9   5   1       66.50       65.27      1.36 o 
  -8   5   1       12.02       13.12      0.68 o 
  -7   5   1      106.05      101.41      1.70 o 
  -6   5   1       53.64       54.90      1.14 o 
  -5   5   1       46.67       44.62      0.98 o 
  -4   5   1      231.36      229.38      2.61 o 
  -3   5   1      147.93      142.01      1.84 o 
  -2   5   1      126.70      132.71      1.59 o 
  -1   5   1      946.08      955.17      7.55 o 
   0   5   1      232.93      225.07      2.17 o 
   1   5   1      197.52      189.53      2.23 o 
   2   5   1      172.11      160.76      1.86 o 
   3   5   1      155.81      145.14      1.72 o 
   4   5   1      154.60      151.22      1.94 o 
   5   5   1      234.97      229.10      2.90 o 
   6   5   1       98.78       93.75      1.59 o 
   7   5   1       11.83       11.92      0.60 o 
   8   5   1       18.08       18.74      0.78 o 
   9   5   1       26.01       24.80      0.89 o 
  10   5   1        1.45        0.69      0.40 o 
 -10   6   1       12.70       15.71      1.29 o 
  -9   6   1       55.46       56.76      1.35 o 
  -8   6   1        7.88        7.49      0.57 o 
  -7   6   1      170.51      172.10      2.52 o 
  -6   6   1       65.56       62.53      1.32 o 
  -5   6   1       35.38       36.82      0.98 o 
  -4   6   1        5.59        5.95      0.39 o 
  -3   6   1       12.63       12.81      0.60 o 
  -2   6   1       39.56       39.51      0.95 o 
  -1   6   1      345.71      359.45      3.80 o 
   0   6   1      257.95      266.75      3.18 o 
   1   6   1       32.69       32.36      0.79 o 
   2   6   1       65.28       63.59      1.22 o 
   3   6   1       31.88       34.41      1.04 o 
   4   6   1       50.99       50.98      1.25 o 
   5   6   1       24.77       24.48      0.84 o 
   6   6   1       54.56       52.95      1.24 o 
   7   6   1       48.19       45.15      1.23 o 
   8   6   1       79.16       80.92      1.72 o 
   9   6   1       17.17       18.13      0.92 o 
  -8   7   1       23.03       25.73      1.00 o 
  -7   7   1       12.31       11.54      0.72 o 
  -6   7   1        6.84        6.23      0.57 o 
  -5   7   1       20.54       21.13      0.98 o 
  -4   7   1       16.60       18.34      1.11 o 
  -3   7   1       52.05       51.21      1.32 o 
  -2   7   1      117.38      129.26      2.81 o 
  -1   7   1      115.84      114.31      2.63 o 
   0   7   1       76.76       71.69      2.39 o 
   1   7   1       24.18       21.98      1.46 o 
   2   7   1       11.15        8.99      0.83 o 
   3   7   1       34.77       37.59      1.16 o 
   4   7   1       51.93       53.86      1.38 o 
   5   7   1      176.05      176.56      2.84 o 
   6   7   1       29.01       31.86      1.49 o 
   7   7   1        4.27        4.68      0.78 o 
   8   7   1        9.29       10.70      1.00 o 
  -6   8   1       17.27       16.07      0.94 o 
  -5   8   1       13.94       14.05      1.09 o 
  -4   8   1       13.56       12.83      1.02 o 
  -3   8   1       13.57       13.96      1.13 o 
  -2   8   1       46.35       44.34      2.05 o 
  -1   8   1      139.67      142.45      8.37 o 
   0   8   1      191.61      187.04      7.20 o 
   1   8   1       14.18       13.21      1.83 o 
   2   8   1        2.13        3.41      0.88 o 
   3   8   1       37.63       41.50      2.01 o 
   4   8   1       25.50       23.14      1.59 o 
   5   8   1        8.20        7.83      0.81 o 
   6   8   1       40.63       41.10      1.38 o 
  -3   9   1        9.09        8.50      1.89 o 
  -2   9   1       54.16       59.64      4.95 o 
  -1   9   1       11.58        7.04      1.70 o 
   0   9   1       63.90       53.69      3.08 o 
   1   9   1       23.40       21.03      2.17 o 
   2   9   1        9.57        8.36      1.75 o 
 -13   0   2       16.73       18.27      1.29 o 
 -12   0   2        1.04        1.09      0.42 o 
 -11   0   2       16.54       17.96      0.72 o 
 -10   0   2        6.13        4.20      0.51 o 
  -9   0   2       71.36       70.71      2.99 o 
  -8   0   2        2.81        5.12      0.65 o 
  -7   0   2        3.86        4.47      0.37 o 
  -6   0   2      192.90      219.57      2.81 o 
  -5   0   2       79.65       75.67      1.15 o 
  -4   0   2      478.47      501.01      5.84 o 
  -3   0   2      177.88      165.30      2.02 o 
  -2   0   2      180.45      188.86      2.10 o 
  -1   0   2      213.85      208.37      1.96 o 
   0   0   2        5.93        6.67      0.14 o 
   1   0   2      123.77      120.01      1.54 o 
   2   0   2      548.65      566.06      5.51 o 
   3   0   2      716.56      748.66      7.22 o 
   4   0   2      278.17      328.10      3.63 o 
   5   0   2      385.84      401.19      3.83 o 
   6   0   2       25.32       25.91      0.52 o 
   7   0   2        1.90        1.45      0.17 o 
   8   0   2      242.75      220.69      2.55 o 
   9   0   2       77.99       57.53      1.31 o 
  10   0   2       19.71       18.03      0.94 o 
  11   0   2        1.37        2.44      0.55 o 
  12   0   2        1.20        2.30      0.64 o 
 -13   1   2       22.57       22.07      1.15 o 
 -12   1   2       33.73       33.65      0.72 o 
 -11   1   2       66.03       68.15      1.04 o 
 -10   1   2       66.19       64.32      0.91 o 
  -9   1   2      436.59      426.02      3.22 o 
  -8   1   2      351.01      341.67      3.26 o 
  -7   1   2       38.64       35.30      0.87 o 
  -6   1   2      252.82      235.88      2.04 o 
  -5   1   2        8.40       15.04      0.27 o 
  -4   1   2      133.87      116.72      0.98 o 
  -3   1   2     1732.67     1732.59     11.66 o 
  -2   1   2     2419.91     2439.55     24.81 o 
  -1   1   2     6870.55     6143.89     42.73 o 
   0   1   2     5177.15     4644.61     34.22 o 
   1   1   2      725.20      727.77      5.17 o 
   2   1   2      118.04      114.27      1.03 o 
   3   1   2      375.69      382.35      2.63 o 
   4   1   2     2595.05     2745.25     18.28 o 
   5   1   2      223.62      218.29      1.60 o 
   6   1   2      241.03      246.77      1.80 o 
   7   1   2      143.70      141.19      1.17 o 
   8   1   2      177.18      166.61      1.46 o 
   9   1   2       37.27       36.70      0.59 o 
  10   1   2       66.49       70.54      1.14 o 
  11   1   2      115.90      108.11      1.82 o 
  12   1   2       32.35       33.96      1.15 o 
 -13   2   2       14.09       18.34      0.88 o 
 -12   2   2        2.91        3.07      0.48 o 
 -11   2   2        3.79        4.17      0.39 o 
 -10   2   2       21.38       18.30      0.51 o 
  -9   2   2      183.77      186.19      1.83 o 
  -8   2   2      211.78      208.00      1.82 o 
  -7   2   2      579.72      591.12      4.55 o 
  -6   2   2       57.90       71.35      0.76 o 
  -5   2   2      200.99      208.63      1.67 o 
  -4   2   2      370.51      414.65      3.19 o 
  -3   2   2     1527.28     1611.18     13.93 o 
  -2   2   2      611.15      649.92      5.65 o 
  -1   2   2     4198.40     4095.59     50.95 o 
   0   2   2     1373.06     1439.04     10.94 o 
   1   2   2      634.13      671.66      4.85 o 
   2   2   2      176.14      169.24      1.35 o 
   3   2   2      340.06      362.55      2.66 o 
   4   2   2      173.27      196.08      1.55 o 
   5   2   2      171.87      176.39      1.65 o 
   6   2   2       68.78       72.83      0.96 o 
   7   2   2       85.79       81.94      0.92 o 
   8   2   2       91.69       87.47      1.10 o 
   9   2   2       71.53       63.67      0.94 o 
  10   2   2       23.65       23.77      0.79 o 
  11   2   2        4.08        5.01      0.48 o 
 -12   3   2       25.84       30.75      1.01 o 
 -11   3   2       50.65       50.43      1.24 o 
 -10   3   2       14.70       13.31      0.68 o 
  -9   3   2      203.92      201.15      2.36 o 
  -8   3   2      441.74      436.25      4.74 o 
  -7   3   2       28.61       29.23      0.64 o 
  -6   3   2      190.17      188.81      1.87 o 
  -5   3   2       66.65       68.55      0.86 o 
  -4   3   2      107.82       88.75      0.96 o 
  -3   3   2     1334.62     1413.77     11.45 o 
  -2   3   2       95.82      109.95      1.27 o 
  -1   3   2     2045.73     2182.90     16.55 o 
   0   3   2      482.74      485.20      3.94 o 
   1   3   2       53.47       67.80      0.77 o 
   2   3   2      986.59     1007.03      7.52 o 
   3   3   2      353.28      337.40      2.75 o 
   4   3   2      449.63      470.85      3.46 o 
   5   3   2      414.84      413.35      3.35 o 
   6   3   2      290.32      272.05      2.61 o 
   7   3   2      122.26      122.67      1.65 o 
   8   3   2      134.55      134.68      1.61 o 
   9   3   2       59.31       61.60      1.01 o 
  10   3   2       27.63       28.96      0.75 o 
  11   3   2       62.12       64.65      1.64 o 
 -12   4   2       20.50       19.48      1.30 o 
 -11   4   2        1.05        1.13      0.41 o 
 -10   4   2       42.61       41.79      1.00 o 
  -9   4   2       89.82       88.55      1.53 o 
  -8   4   2      308.79      301.89      3.61 o 
  -7   4   2      222.80      220.81      2.80 o 
  -6   4   2       11.07       12.80      0.54 o 
  -5   4   2        0.95        2.10      0.28 o 
  -4   4   2       91.15       97.45      1.19 o 
  -3   4   2      342.21      379.59      3.44 o 
  -2   4   2      375.63      377.35      3.35 o 
  -1   4   2      874.92      928.99      7.67 o 
   0   4   2      362.83      379.15      3.37 o 
   1   4   2      295.02      317.66      2.66 o 
   2   4   2      199.73      210.45      2.02 o 
   3   4   2      141.99      131.83      2.12 o 
   4   4   2       88.98       95.32      1.50 o 
   5   4   2       56.35       53.30      0.99 o 
   6   4   2       64.62       60.11      1.27 o 
   7   4   2       86.73       87.82      1.49 o 
   8   4   2       21.86       22.00      0.74 o 
   9   4   2       29.16       30.61      0.83 o 
  10   4   2        9.24        9.58      0.99 o 
 -11   5   2       13.44       15.76      0.86 o 
 -10   5   2        1.09        0.94      0.41 o 
  -9   5   2        1.52        1.35      0.36 o 
  -8   5   2      283.31      280.35      3.54 o 
  -7   5   2       42.93       39.99      0.99 o 
  -6   5   2      100.59      100.12      1.65 o 
  -5   5   2      101.43       92.35      1.54 o 
  -4   5   2       67.88       65.96      1.08 o 
  -3   5   2      174.51      178.54      2.19 o 
  -2   5   2      133.39      137.36      1.54 o 
  -1   5   2      373.03      388.59      3.35 o 
   0   5   2      118.73      116.36      1.27 o 
   1   5   2       23.96       22.10      0.68 o 
   2   5   2      516.37      518.64      4.87 o 
   3   5   2      132.58      125.58      1.66 o 
   4   5   2        5.27        5.52      0.45 o 
   5   5   2       73.37       71.31      1.35 o 
   6   5   2      534.60      521.21      6.19 o 
   7   5   2       45.02       44.58      1.25 o 
   8   5   2      110.90      113.45      2.23 o 
   9   5   2       39.49       39.63      1.26 o 
  10   5   2       14.10       16.00      1.49 o 
 -10   6   2       28.08       27.49      1.24 o 
  -9   6   2       17.54       18.31      0.83 o 
  -8   6   2       61.35       58.62      1.35 o 
  -7   6   2       32.15       27.62      0.91 o 
  -6   6   2       74.50       76.19      1.46 o 
  -5   6   2       35.96       34.42      0.92 o 
  -4   6   2        6.92        5.94      0.41 o 
  -3   6   2      136.86      142.89      2.06 o 
  -2   6   2      128.80      131.27      1.91 o 
  -1   6   2      207.95      209.08      3.02 o 
   0   6   2       88.32       92.60      1.50 o 
   1   6   2       59.22       59.36      1.11 o 
   2   6   2       85.48       91.72      1.55 o 
   3   6   2        8.14        8.05      0.57 o 
   4   6   2       18.01       18.30      0.77 o 
   5   6   2       45.71       47.36      1.64 o 
   6   6   2       14.02       13.59      0.81 o 
   7   6   2        0.33       -0.09      0.39 o 
   8   6   2       70.59       73.53      1.80 o 
   9   6   2        5.87        8.22      1.04 o 
  -8   7   2       98.32      101.78      1.94 o 
  -7   7   2       50.40       53.38      1.67 o 
  -6   7   2      104.71      108.28      2.10 o 
  -5   7   2       28.37       28.19      0.93 o 
  -4   7   2       12.95       15.55      0.70 o 
  -3   7   2       10.32        8.27      0.92 o 
  -2   7   2       49.92       50.45      1.67 o 
  -1   7   2      135.73      137.87      2.96 o 
   0   7   2      114.26      110.67      2.51 o 
   1   7   2       18.52       20.27      1.38 o 
   2   7   2       65.38       68.72      1.93 o 
   3   7   2       29.50       31.64      1.08 o 
   4   7   2        0.36        0.69      0.45 o 
   5   7   2        3.08        2.42      0.54 o 
   6   7   2      300.98      304.89      4.65 o 
   7   7   2        0.89        0.14      0.49 o 
  -7   8   2       31.09       32.76      1.47 o 
  -6   8   2       30.94       29.41      1.32 o 
  -5   8   2       24.41       24.47      1.34 o 
  -4   8   2        5.09        4.85      0.84 o 
  -3   8   2       25.70       24.39      1.44 o 
  -2   8   2       66.30       62.23      2.46 o 
  -1   8   2      167.81      160.02      5.16 o 
   0   8   2       13.84       12.36      1.75 o 
   1   8   2       27.72       27.47      2.15 o 
   2   8   2       22.18       24.08      1.60 o 
   3   8   2       20.54       20.31      1.46 o 
   4   8   2        5.56        3.48      1.32 o 
   5   8   2       52.47       54.17      2.12 o 
  -3   9   2       15.58       17.43      2.04 o 
  -2   9   2       22.62       22.71      2.26 o 
  -1   9   2       67.43       66.38      3.49 o 
   0   9   2       84.51       88.23      3.92 o 
   1   9   2        6.99        9.91      1.83 o 
   2   9   2       10.44        9.32      1.83 o 
 -13   0   3        9.78        7.96      0.67 o 
 -12   0   3       89.28       96.08      1.95 o 
 -11   0   3       69.55       68.07      1.73 o 
 -10   0   3       54.05       48.69      1.34 o 
  -9   0   3      366.83      362.51      5.33 o 
  -8   0   3      271.87      265.64      3.54 o 
  -7   0   3       53.61       52.52      0.94 o 
  -6   0   3        4.77        4.26      0.27 o 
  -5   0   3      249.85      233.29      2.99 o 
  -4   0   3      643.15      650.08      6.88 o 
  -3   0   3     1056.22     1091.63     12.36 o 
  -2   0   3     2694.22     2612.25     40.03 o 
  -1   0   3     1843.33     1825.32     22.89 o 
   0   0   3       15.40       19.63      0.74 o 
   1   0   3     1008.02      987.43     10.37 o 
   2   0   3      954.56      951.41      8.57 o 
   3   0   3      206.44      214.13      2.18 o 
   4   0   3      404.86      425.47      4.33 o 
   5   0   3      421.10      430.38      4.42 o 
   6   0   3      388.38      379.84      4.00 o 
   7   0   3       55.76       66.08      1.20 o 
   8   0   3      235.39      218.98      3.11 o 
   9   0   3       23.50       28.63      0.88 o 
  10   0   3       25.17       27.79      0.89 o 
  11   0   3       54.41       55.42      1.71 o 
 -13   1   3       16.47       23.19      0.98 o 
 -12   1   3        5.57        6.58      0.45 o 
 -11   1   3       10.60       11.47      0.44 o 
 -10   1   3       95.10       94.86      1.10 o 
  -9   1   3      635.43      618.80      5.34 o 
  -8   1   3       62.65       63.95      0.90 o 
  -7   1   3       56.35       58.71      0.70 o 
  -6   1   3       96.05      103.23      1.04 o 
  -5   1   3       52.87       55.26      0.63 o 
  -4   1   3      242.75      259.64      1.99 o 
  -3   1   3      104.35      107.50      0.93 o 
  -2   1   3      128.93      129.38      1.06 o 
  -1   1   3       34.59       39.72      0.42 o 
   0   1   3      448.43      445.33      3.04 o 
   1   1   3      168.61      183.03      1.45 o 
   2   1   3      124.93      128.73      1.20 o 
   3   1   3      233.20      245.75      1.79 o 
   4   1   3       20.68       21.15      0.34 o 
   5   1   3       83.53       87.45      0.89 o 
   6   1   3       10.14       10.57      0.36 o 
   7   1   3        8.90        9.46      0.34 o 
   8   1   3        9.91       11.92      0.40 o 
   9   1   3       15.27       12.96      0.44 o 
  10   1   3       11.41       13.91      0.52 o 
  11   1   3        6.21        7.94      0.56 o 
 -13   2   3       14.27       14.57      0.90 o 
 -12   2   3       56.20       56.20      1.55 o 
 -11   2   3       49.13       50.70      1.18 o 
 -10   2   3      277.42      263.27      3.01 o 
  -9   2   3      190.63      190.45      2.12 o 
  -8   2   3      460.25      447.77      3.57 o 
  -7   2   3      112.42      100.28      1.08 o 
  -6   2   3      156.99      148.54      1.43 o 
  -5   2   3      333.00      327.82      2.77 o 
  -4   2   3      341.59      336.96      2.69 o 
  -3   2   3      715.95      713.70      5.43 o 
  -2   2   3      519.63      506.67      3.88 o 
  -1   2   3      104.99      110.40      1.13 o 
   0   2   3     1039.80     1049.81      7.44 o 
   1   2   3      285.75      283.64      2.06 o 
   2   2   3      108.61      116.92      1.00 o 
   3   2   3      305.06      304.43      2.36 o 
   4   2   3      320.99      323.27      2.37 o 
   5   2   3      239.26      242.46      2.02 o 
   6   2   3      533.66      517.16      4.29 o 
   7   2   3      132.67      131.07      1.49 o 
   8   2   3      192.74      181.45      2.20 o 
   9   2   3      109.57      106.76      1.55 o 
  10   2   3       66.71       74.37      1.25 o 
  11   2   3       42.89       44.33      1.21 o 
 -12   3   3        7.00        7.69      0.60 o 
 -11   3   3        0.30        0.80      0.35 o 
 -10   3   3       38.28       36.80      0.74 o 
  -9   3   3      223.79      216.96      2.55 o 
  -8   3   3       68.19       67.15      1.09 o 
  -7   3   3       10.84       11.35      0.42 o 
  -6   3   3       56.91       60.51      0.86 o 
  -5   3   3       56.18       57.54      0.99 o 
  -4   3   3       94.28       95.56      1.12 o 
  -3   3   3      332.81      360.28      3.21 o 
  -2   3   3       56.54       56.92      0.78 o 
  -1   3   3      218.33      217.70      2.00 o 
   0   3   3       12.02       18.77      0.75 o 
   1   3   3      232.18      241.59      2.06 o 
   2   3   3       22.08       23.90      0.44 o 
   3   3   3       31.31       38.27      0.56 o 
   4   3   3       18.41       15.98      0.41 o 
   5   3   3       56.21       53.22      0.78 o 
   6   3   3       34.09       35.25      0.75 o 
   7   3   3        7.80        7.28      0.41 o 
   8   3   3        9.87       11.15      0.46 o 
   9   3   3        9.84       11.17      0.53 o 
  10   3   3        3.19        3.56      0.43 o 
  11   3   3       13.49       13.51      1.03 o 
 -12   4   3       23.49       27.14      1.18 o 
 -11   4   3       10.75       12.33      0.68 o 
 -10   4   3      194.09      190.39      3.88 o 
  -9   4   3       16.55       16.86      0.67 o 
  -8   4   3      101.10      101.58      1.66 o 
  -7   4   3       47.54       43.28      1.06 o 
  -6   4   3       45.22       43.63      1.04 o 
  -5   4   3        2.77        2.43      0.26 o 
  -4   4   3       31.59       27.06      0.50 o 
  -3   4   3      391.88      391.05      3.57 o 
  -2   4   3      169.60      177.52      1.61 o 
  -1   4   3       40.03       36.48      0.65 o 
   0   4   3      782.80      764.83      6.42 o 
   1   4   3      152.56      149.67      1.47 o 
   2   4   3      251.52      235.88      2.10 o 
   3   4   3      461.17      434.72      4.67 o 
   4   4   3      245.67      232.18      2.80 o 
   5   4   3       89.50       91.13      1.48 o 
   6   4   3      242.68      238.70      2.95 o 
   7   4   3       82.89       82.92      1.36 o 
   8   4   3       12.83       12.92      0.72 o 
   9   4   3       35.15       37.73      1.02 o 
  10   4   3       42.74       45.78      1.21 o 
 -11   5   3        6.17        6.66      0.53 o 
 -10   5   3       14.21       12.55      0.66 o 
  -9   5   3       38.60       37.76      1.01 o 
  -8   5   3      104.92      102.90      1.76 o 
  -7   5   3       11.35       12.31      0.69 o 
  -6   5   3        5.39        4.61      0.43 o 
  -5   5   3       25.47       22.75      0.80 o 
  -4   5   3        1.68        0.93      0.33 o 
  -3   5   3      122.75      118.57      1.62 o 
  -2   5   3      112.05      111.54      1.47 o 
  -1   5   3       69.99       71.32      1.04 o 
   0   5   3       38.18       37.53      0.98 o 
   1   5   3        1.89        2.20      0.26 o 
   2   5   3        0.38        0.62      0.23 o 
   3   5   3       56.36       54.92      1.12 o 
   4   5   3       51.10       47.11      1.14 o 
   5   5   3        4.46        4.73      0.62 o 
   6   5   3        3.01        2.80      0.45 o 
   7   5   3      133.30      137.32      2.26 o 
   8   5   3        2.25        1.54      0.38 o 
   9   5   3        0.13       -0.24      0.34 o 
 -10   6   3       22.25       21.65      1.21 o 
  -9   6   3       41.88       42.49      1.17 o 
  -8   6   3        5.61        5.73      0.60 o 
  -7   6   3       80.46       79.41      1.57 o 
  -6   6   3       46.25       48.99      1.59 o 
  -5   6   3       63.91       62.90      1.43 o 
  -4   6   3       58.88       58.31      1.22 o 
  -3   6   3      163.04      179.16      2.92 o 
  -2   6   3      250.56      251.44      3.10 o 
  -1   6   3       13.20       13.20      0.85 o 
   0   6   3      116.33      125.78      2.25 o 
   1   6   3       62.17       60.82      1.23 o 
   2   6   3       53.01       53.55      1.16 o 
   3   6   3       51.79       52.87      1.19 o 
   4   6   3       43.08       41.86      1.18 o 
   5   6   3       20.13       19.76      0.92 o 
   6   6   3       44.11       46.10      1.39 o 
   7   6   3        3.99        3.48      0.56 o 
   8   6   3       14.43       16.68      0.82 o 
  -9   7   3        6.65        6.34      0.72 o 
  -8   7   3       55.89       53.44      1.38 o 
  -7   7   3       56.54       54.36      1.35 o 
  -6   7   3        4.97        4.90      0.52 o 
  -5   7   3        1.30        0.81      0.38 o 
  -4   7   3       11.73       11.12      0.72 o 
  -3   7   3       26.85       27.39      1.29 o 
  -2   7   3       37.73       34.99      1.48 o 
  -1   7   3        2.79        1.63      0.58 o 
   0   7   3        4.45        4.36      0.68 o 
   1   7   3       21.99       20.88      1.14 o 
   2   7   3       10.36        9.55      0.89 o 
   3   7   3       12.69       11.84      0.76 o 
   4   7   3       60.30       57.78      1.47 o 
   5   7   3       14.56       15.33      0.94 o 
   6   7   3        5.96        5.27      0.72 o 
   7   7   3      149.19      164.24      4.44 o 
  -7   8   3        9.45        9.77      0.91 o 
  -6   8   3       55.40       56.94      1.99 o 
  -5   8   3       34.42       38.20      1.63 o 
  -4   8   3       30.27       34.46      1.58 o 
  -3   8   3       14.43       10.69      1.50 o 
  -2   8   3      221.28      218.62      4.93 o 
  -1   8   3       26.26       27.69      3.42 o 
   0   8   3       30.80       32.31      2.32 o 
   1   8   3       58.04       63.24      3.16 o 
   2   8   3        7.93        8.15      1.14 o 
   3   8   3        8.50        8.39      1.17 o 
   4   8   3        4.87        4.34      1.18 o 
   5   8   3        5.30        4.45      0.97 o 
  -3   9   3        8.36       13.14      2.12 o 
  -2   9   3        4.77        1.70      1.57 o 
  -1   9   3       16.28       14.43      1.98 o 
   0   9   3       12.33       14.27      2.36 o 
   1   9   3        3.44        3.07      1.58 o 
 -13   0   4       31.28       36.76      1.21 o 
 -12   0   4        2.57        1.36      0.47 o 
 -11   0   4       33.60       29.08      1.79 o 
 -10   0   4      137.94      147.12      3.26 o 
  -9   0   4      476.37      454.58      5.19 o 
  -8   0   4      464.33      453.05      5.62 o 
  -7   0   4       60.57       63.01      1.13 o 
  -6   0   4      283.26      298.85      3.81 o 
  -5   0   4      512.46      526.74      6.31 o 
  -4   0   4      237.95      284.10      3.24 o 
  -3   0   4      790.49      838.90      8.85 o 
  -2   0   4      783.83      832.82      7.67 o 
  -1   0   4     2560.13     2610.49     23.27 o 
   0   0   4      190.53      187.98      2.23 o 
   1   0   4     1472.56     1498.18     15.54 o 
   2   0   4      173.52      159.61      2.48 o 
   3   0   4       16.25       26.38      0.52 o 
   4   0   4       50.51       47.31      0.76 o 
   5   0   4      102.25      100.34      2.02 o 
   6   0   4      771.50      752.97      8.17 o 
   7   0   4       42.03       36.12      1.02 o 
   8   0   4       13.64       13.63      0.68 o 
   9   0   4        0.19       -0.08      0.31 o 
  10   0   4        9.26       10.38      0.64 o 
  11   0   4        4.77        3.36      0.52 o 
 -13   1   4      103.44      120.70      2.03 o 
 -12   1   4        4.48        4.89      0.46 o 
 -11   1   4       11.18       11.16      0.51 o 
 -10   1   4      406.53      401.05      3.93 o 
  -9   1   4      244.96      240.86      2.23 o 
  -8   1   4       75.18       75.26      0.89 o 
  -7   1   4       65.26       59.12      0.73 o 
  -6   1   4       25.00       19.52      0.42 o 
  -5   1   4      301.84      346.31      2.67 o 
  -4   1   4      666.18      702.40      4.93 o 
  -3   1   4     1152.29     1238.05      9.11 o 
  -2   1   4      103.35      116.98      0.95 o 
  -1   1   4     1193.48     1182.14      8.10 o 
   0   1   4       68.44       65.81      0.85 o 
   1   1   4     1912.64     2035.29     14.21 o 
   2   1   4      154.32      143.66      1.46 o 
   3   1   4      304.06      300.65      2.37 o 
   4   1   4       65.79       59.26      0.70 o 
   5   1   4      752.76      738.66      5.63 o 
   6   1   4      132.73      131.44      1.41 o 
   7   1   4       49.32       46.15      0.85 o 
   8   1   4       85.10       75.84      1.16 o 
   9   1   4       18.22       20.49      0.79 o 
  10   1   4       18.56       18.62      0.71 o 
  11   1   4       10.19       12.02      0.67 o 
 -13   2   4       20.85       22.94      1.09 o 
 -12   2   4       37.20       36.43      0.98 o 
 -11   2   4       36.63       36.41      0.94 o 
 -10   2   4       75.23       76.62      1.41 o 
  -9   2   4      334.97      319.13      3.03 o 
  -8   2   4      221.55      219.52      2.10 o 
  -7   2   4       68.85       62.76      0.76 o 
  -6   2   4      471.35      453.19      3.95 o 
  -5   2   4      175.68      171.20      1.61 o 
  -4   2   4      559.43      623.87      5.23 o 
  -3   2   4      508.88      535.43      4.13 o 
  -2   2   4      192.36      211.08      1.72 o 
  -1   2   4       39.26       36.29      0.77 o 
   0   2   4      858.65      876.03      6.06 o 
   1   2   4      329.97      376.14      2.67 o 
   2   2   4       18.88       17.95      0.32 o 
   3   2   4      412.65      408.01      3.03 o 
   4   2   4       30.49       34.19      0.54 o 
   5   2   4       89.78       82.99      1.03 o 
   6   2   4      555.51      548.47      4.79 o 
   7   2   4       23.34       21.26      0.59 o 
   8   2   4       97.13       87.77      1.38 o 
   9   2   4       12.99       14.25      0.70 o 
  10   2   4       10.61        9.71      0.52 o 
 -12   3   4       41.20       40.23      1.23 o 
 -11   3   4        5.93        5.44      0.52 o 
 -10   3   4      123.42      125.34      2.04 o 
  -9   3   4      317.23      313.14      4.01 o 
  -8   3   4       36.62       35.14      0.86 o 
  -7   3   4       67.56       65.84      1.07 o 
  -6   3   4       70.22       65.13      1.23 o 
  -5   3   4      288.59      307.18      2.88 o 
  -4   3   4      153.82      169.78      1.59 o 
  -3   3   4      705.49      722.60      5.84 o 
  -2   3   4      201.66      219.16      2.01 o 
  -1   3   4      867.45      913.39      6.85 o 
   0   3   4       29.96       40.32      0.63 o 
   1   3   4      452.19      502.94      3.81 o 
   2   3   4      127.41      128.72      1.28 o 
   3   3   4       95.09       91.58      0.98 o 
   4   3   4       88.91       85.91      1.11 o 
   5   3   4      564.47      554.97      4.85 o 
   6   3   4      105.81      106.14      1.80 o 
   7   3   4      124.04      121.21      1.60 o 
   8   3   4       21.77       19.27      0.66 o 
   9   3   4       30.60       31.54      0.86 o 
  10   3   4       27.28       26.26      1.01 o 
 -12   4   4       32.74       37.03      1.18 o 
 -11   4   4       12.12       14.49      0.64 o 
 -10   4   4       52.53       53.12      1.18 o 
  -9   4   4       16.87       16.55      0.72 o 
  -8   4   4       70.85       69.02      1.41 o 
  -7   4   4      138.38      127.04      2.07 o 
  -6   4   4      151.39      148.28      2.06 o 
  -5   4   4       15.39       12.91      0.52 o 
  -4   4   4      217.43      227.46      2.58 o 
  -3   4   4      629.31      624.69      5.44 o 
  -2   4   4      213.60      222.69      2.28 o 
  -1   4   4      497.53      476.05      3.95 o 
   0   4   4      377.84      390.05      3.18 o 
   1   4   4       89.77      103.54      1.12 o 
   2   4   4       23.13       23.03      0.58 o 
   3   4   4      312.99      306.78      3.23 o 
   4   4   4        7.30        8.67      0.48 o 
   5   4   4        0.19        0.21      0.28 o 
   6   4   4      372.82      363.98      3.90 o 
   7   4   4       83.87       83.74      1.37 o 
   8   4   4       26.45       26.06      0.81 o 
   9   4   4        5.13        5.62      0.51 o 
 -11   5   4        1.79        1.25      0.40 o 
 -10   5   4       51.04       55.22      1.29 o 
  -9   5   4       49.21       50.54      1.21 o 
  -8   5   4        4.59        4.29      0.45 o 
  -7   5   4      173.13      166.98      2.61 o 
  -6   5   4       17.09       18.61      0.97 o 
  -5   5   4      171.55      168.05      2.56 o 
  -4   5   4      177.28      177.95      2.62 o 
  -3   5   4       74.82       73.45      1.28 o 
  -2   5   4      146.20      145.30      2.02 o 
  -1   5   4       86.14       93.44      1.22 o 
   0   5   4        4.88        5.16      0.27 o 
   1   5   4      117.98      127.68      1.52 o 
   2   5   4       91.41       87.07      1.24 o 
   3   5   4       31.32       32.23      0.81 o 
   4   5   4       68.35       62.58      1.22 o 
   5   5   4      147.67      149.99      2.17 o 
   6   5   4       24.73       27.00      0.87 o 
   7   5   4       14.14       16.32      0.72 o 
   8   5   4        0.85        1.03      0.41 o 
   9   5   4       24.97       28.51      1.94 o 
 -10   6   4        7.90        7.97      0.61 o 
  -9   6   4       89.59       91.55      1.93 o 
  -8   6   4       58.92       58.63      1.35 o 
  -7   6   4      129.67      127.15      2.23 o 
  -6   6   4       12.26       13.58      0.65 o 
  -5   6   4       36.42       34.81      1.09 o 
  -4   6   4       61.42       62.87      1.71 o 
  -3   6   4      390.73      374.72      5.16 o 
  -2   6   4       75.25       75.14      1.78 o 
  -1   6   4      316.99      321.08      4.18 o 
   0   6   4       16.51       16.40      0.78 o 
   1   6   4        6.75        8.02      0.48 o 
   2   6   4       33.58       34.62      0.96 o 
   3   6   4       79.73       79.45      1.36 o 
   4   6   4       13.99       13.89      0.77 o 
   5   6   4       32.02       33.13      1.05 o 
   6   6   4      214.75      217.17      3.22 o 
   7   6   4       65.10       70.06      1.61 o 
   8   6   4       19.34       21.18      1.24 o 
  -9   7   4        5.52        5.71      0.70 o 
  -8   7   4       11.44       10.37      0.71 o 
  -7   7   4      155.42      158.43      2.84 o 
  -6   7   4        2.05        2.01      0.43 o 
  -5   7   4       20.71       22.22      0.84 o 
  -4   7   4       99.08       94.08      2.40 o 
  -3   7   4       47.36       49.13      2.13 o 
  -2   7   4       22.00       24.04      1.24 o 
  -1   7   4      169.43      168.56      3.92 o 
   0   7   4        3.32        2.88      0.87 o 
   1   7   4       10.23       11.36      1.03 o 
   2   7   4       55.23       56.47      1.84 o 
   3   7   4       14.49       16.01      1.50 o 
   4   7   4       34.88       37.15      1.32 o 
   5   7   4        4.33        4.26      0.56 o 
   6   7   4        3.60        2.94      0.57 o 
  -6   8   4       33.55       30.94      1.78 o 
  -5   8   4        9.05        8.35      0.93 o 
  -4   8   4       52.71       50.34      1.87 o 
  -3   8   4      137.42      133.36      3.13 o 
  -2   8   4        8.51       11.16      2.15 o 
  -1   8   4       78.94       81.73      2.65 o 
   0   8   4       57.70       60.60      3.12 o 
   1   8   4       19.51       20.15      1.98 o 
   2   8   4       55.30       55.56      2.31 o 
   3   8   4       34.35       30.39      4.84 o 
   4   8   4        2.69        2.51      0.90 o 
  -1   9   4       68.12       69.83      3.49 o 
 -13   0   5       13.16       12.26      0.88 o 
 -12   0   5        2.54        2.07      0.62 o 
 -11   0   5        0.22        0.42      0.71 o 
 -10   0   5       84.46       80.73      1.52 o 
  -9   0   5        0.07        0.18      0.32 o 
  -8   0   5      402.59      405.74      5.18 o 
  -7   0   5       19.31       17.61      0.60 o 
  -6   0   5      114.72      111.74      1.76 o 
  -5   0   5      611.24      688.85      7.44 o 
  -4   0   5      379.78      452.50      4.66 o 
  -3   0   5       41.57       41.07      0.69 o 
  -2   0   5      364.90      365.24      3.81 o 
  -1   0   5        0.25        0.93      0.17 o 
   0   0   5       42.00       45.35      0.95 o 
   1   0   5      157.13      156.70      1.85 o 
   2   0   5        6.77        9.71      0.42 o 
   3   0   5        5.11        3.77      0.33 o 
   4   0   5        1.11        0.88      0.32 o 
   5   0   5       44.59       38.67      2.28 o 
   6   0   5      187.62      171.66      3.37 o 
   7   0   5       24.22       20.82      0.80 o 
   8   0   5       32.38       28.80      1.07 o 
   9   0   5       21.30       25.15      1.16 o 
  10   0   5        4.55        6.46      1.06 o 
 -13   1   5        7.70        7.63      0.56 o 
 -12   1   5       87.27       93.74      2.70 o 
 -11   1   5       74.51       72.84      1.29 o 
 -10   1   5      106.69      108.29      1.35 o 
  -9   1   5       75.16       75.31      0.97 o 
  -8   1   5      491.55      477.88      4.23 o 
  -7   1   5      164.85      158.99      1.56 o 
  -6   1   5      367.63      367.45      3.00 o 
  -5   1   5      220.41      210.93      1.83 o 
  -4   1   5      831.51      888.74      6.44 o 
  -3   1   5      633.14      704.49      4.81 o 
  -2   1   5      484.44      503.01      3.49 o 
  -1   1   5      913.77      953.32      6.86 o 
   0   1   5      100.61      126.17      1.19 o 
   1   1   5      190.63      239.16      1.98 o 
   2   1   5      423.84      393.03      3.18 o 
   3   1   5      258.98      239.42      1.93 o 
   4   1   5       35.52       32.46      0.56 o 
   5   1   5       15.89       13.06      0.46 o 
   6   1   5      150.18      139.26      1.71 o 
   7   1   5       55.12       51.91      0.99 o 
   8   1   5       63.66       64.88      1.13 o 
   9   1   5       26.41       27.27      0.73 o 
  10   1   5       13.71       14.49      0.65 o 
 -13   2   5        0.47       -0.19      0.38 o 
 -12   2   5        4.96        7.61      0.61 o 
 -11   2   5       40.61       41.43      1.53 o 
 -10   2   5       34.00       33.87      0.73 o 
  -9   2   5       89.10       87.55      1.24 o 
  -8   2   5      433.97      422.63      3.84 o 
  -7   2   5        7.11        6.44      0.28 o 
  -6   2   5       29.87       30.34      0.64 o 
  -5   2   5      265.70      276.67      2.34 o 
  -4   2   5      126.32      148.77      1.40 o 
  -3   2   5        0.29        0.82      0.14 o 
  -2   2   5      108.32      115.71      1.09 o 
  -1   2   5       34.39       28.14      0.56 o 
   0   2   5      184.02      197.69      1.68 o 
   1   2   5        7.14        8.50      0.24 o 
   2   2   5        5.46        5.92      0.20 o 
   3   2   5       18.24       16.49      0.37 o 
   4   2   5        7.05        7.20      0.34 o 
   5   2   5      135.10      130.49      1.60 o 
   6   2   5      265.64      246.02      2.65 o 
   7   2   5       58.55       57.13      1.06 o 
   8   2   5        6.53        7.87      0.47 o 
   9   2   5        7.12        7.25      0.51 o 
  10   2   5       10.54       11.66      0.60 o 
 -13   3   5       16.05       17.87      1.03 o 
 -12   3   5       91.04       91.79      1.89 o 
 -11   3   5        4.04        4.25      0.42 o 
 -10   3   5      237.45      232.87      3.24 o 
  -9   3   5       89.36       89.50      1.52 o 
  -8   3   5      241.52      226.26      2.86 o 
  -7   3   5      328.34      320.82      4.79 o 
  -6   3   5      377.58      356.58      3.76 o 
  -5   3   5      266.00      250.91      2.74 o 
  -4   3   5      453.52      441.38      4.71 o 
  -3   3   5      567.07      564.92      4.73 o 
  -2   3   5      657.69      652.34      5.05 o 
  -1   3   5      236.30      243.78      2.13 o 
   0   3   5      975.41     1014.89      7.32 o 
   1   3   5      266.55      267.01      2.20 o 
   2   3   5        6.74        6.53      0.27 o 
   3   3   5      105.30       96.41      1.28 o 
   4   3   5      179.12      172.43      1.87 o 
   5   3   5       29.58       28.32      0.71 o 
   6   3   5       39.81       39.39      0.90 o 
   7   3   5       51.95       50.79      1.17 o 
   8   3   5       18.18       16.52      0.66 o 
   9   3   5       12.84       15.72      0.82 o 
  10   3   5        7.45        5.73      1.14 o 
 -12   4   5        5.47        8.96      0.83 o 
 -11   4   5       74.83       72.40      1.44 o 
 -10   4   5       27.89       28.71      0.97 o 
  -9   4   5      121.08      120.07      2.10 o 
  -8   4   5      125.74      122.60      2.09 o 
  -7   4   5       50.56       45.58      1.12 o 
  -6   4   5        2.79        2.03      0.32 o 
  -5   4   5       34.64       39.16      0.89 o 
  -4   4   5      181.38      189.45      2.91 o 
  -3   4   5       15.52       15.18      0.50 o 
  -2   4   5       20.50       21.99      0.53 o 
  -1   4   5       42.89       46.55      0.68 o 
   0   4   5       62.94       64.24      0.83 o 
   1   4   5        3.28        3.68      0.30 o 
   2   4   5       82.10       87.22      1.20 o 
   3   4   5       10.87       10.40      0.53 o 
   4   4   5       21.17       20.16      0.76 o 
   5   4   5      216.05      213.05      2.57 o 
   6   4   5      226.69      218.07      2.58 o 
   7   4   5       29.19       31.39      0.90 o 
   8   4   5        5.07        6.42      0.51 o 
   9   4   5        5.65        4.60      0.66 o 
 -11   5   5       31.39       31.88      1.02 o 
 -10   5   5      108.70      105.61      2.07 o 
  -9   5   5      143.81      141.78      2.44 o 
  -8   5   5       55.97       55.61      1.35 o 
  -7   5   5       60.95       54.49      1.34 o 
  -6   5   5      157.24      142.92      2.34 o 
  -5   5   5       61.58       58.89      1.34 o 
  -4   5   5       37.91       35.12      0.91 o 
  -3   5   5      321.68      301.03      3.59 o 
  -2   5   5      218.26      205.71      2.48 o 
  -1   5   5       12.34        8.82      0.43 o 
   0   5   5      707.97      689.58      6.28 o 
   1   5   5      101.26       98.03      1.68 o 
   2   5   5       69.70       66.29      1.16 o 
   3   5   5       68.29       65.28      1.30 o 
   4   5   5       86.01       86.09      1.52 o 
   5   5   5       13.95       14.49      0.70 o 
   6   5   5       84.28       87.06      1.52 o 
   7   5   5        4.87        5.33      0.53 o 
   8   5   5       27.67       30.27      1.07 o 
 -10   6   5       11.41       11.39      0.81 o 
  -9   6   5       32.44       29.94      1.02 o 
  -8   6   5       61.58       56.18      1.35 o 
  -7   6   5       12.32       12.00      0.74 o 
  -6   6   5        3.58        2.55      0.63 o 
  -5   6   5       31.42       30.40      1.02 o 
  -4   6   5      178.33      170.82      2.72 o 
  -3   6   5        6.65        6.69      0.56 o 
  -2   6   5       18.04       18.64      0.99 o 
  -1   6   5       51.16       51.31      1.34 o 
   0   6   5        3.61        4.10      0.61 o 
   1   6   5       42.20       39.06      1.17 o 
   2   6   5       22.31       23.01      0.72 o 
   3   6   5        8.50        9.11      0.56 o 
   4   6   5        9.24        8.12      0.58 o 
   5   6   5       44.55       44.79      1.24 o 
   6   6   5      175.98      180.70      2.66 o 
   7   6   5        7.46        9.54      1.17 o 
  -8   7   5       21.05       22.17      0.94 o 
  -7   7   5       44.49       43.34      1.21 o 
  -6   7   5       36.12       36.84      1.11 o 
  -5   7   5       10.71       13.10      0.69 o 
  -4   7   5       98.89       93.39      2.42 o 
  -3   7   5       61.16       57.30      2.32 o 
  -2   7   5       18.86       19.84      1.50 o 
  -1   7   5       42.32       42.07      1.91 o 
   0   7   5      100.76      100.72      2.87 o 
   1   7   5       56.49       56.05      1.62 o 
   2   7   5       80.68       76.45      2.14 o 
   3   7   5       17.18       20.95      1.42 o 
   4   7   5       35.67       38.83      2.28 o 
   5   7   5       41.08       44.56      1.42 o 
  -6   8   5        8.18        8.28      0.97 o 
  -5   8   5       16.17       15.06      1.43 o 
  -4   8   5       45.26       41.95      1.74 o 
  -3   8   5       20.32       16.39      1.37 o 
  -2   8   5        5.88        7.94      1.21 o 
  -1   8   5        7.02        6.61      1.08 o 
   0   8   5       11.28       10.34      1.57 o 
   1   8   5        5.15        4.52      1.77 o 
   2   8   5       11.75       10.38      1.53 o 
   3   8   5        2.41        1.50      1.03 o 
 -13   0   6      246.39      284.05      7.17 o 
 -12   0   6       51.83       52.65      1.95 o 
 -11   0   6       26.51       29.54      1.04 o 
 -10   0   6      343.71      344.40      5.29 o 
  -9   0   6      557.90      541.02      7.66 o 
  -8   0   6      296.48      299.77      4.08 o 
  -7   0   6      378.75      357.79      4.66 o 
  -6   0   6      541.44      593.30      6.89 o 
  -5   0   6        7.02        5.82      0.32 o 
  -4   0   6     2127.11     2252.02     21.67 o 
  -3   0   6      503.05      502.89      5.62 o 
  -2   0   6       57.14       67.15      1.25 o 
  -1   0   6      881.53      941.20      8.69 o 
   0   0   6      168.26      235.67      2.88 o 
   1   0   6      375.45      411.12      4.33 o 
   2   0   6       83.20       74.13      1.29 o 
   3   0   6       66.58       65.23      1.36 o 
   4   0   6       97.87       93.74      1.96 o 
   5   0   6      573.24      550.34      7.72 o 
   6   0   6      158.36      152.36      2.82 o 
   7   0   6      103.99       98.31      2.21 o 
   8   0   6        0.01       -0.29      0.36 o 
   9   0   6        0.64        1.17      0.62 o 
  10   0   6       42.14       44.61      2.07 o 
 -13   1   6       11.94       13.76      0.84 o 
 -12   1   6       17.40       17.76      0.70 o 
 -11   1   6       59.73       64.02      1.25 o 
 -10   1   6       21.51       20.49      0.91 o 
  -9   1   6      520.42      521.98      5.00 o 
  -8   1   6       18.66       17.89      0.50 o 
  -7   1   6       24.58       21.71      0.55 o 
  -6   1   6       11.66       11.10      0.31 o 
  -5   1   6      218.49      243.29      1.96 o 
  -4   1   6      106.48      134.51      1.22 o 
  -3   1   6       54.19       57.22      0.72 o 
  -2   1   6       36.25       38.39      0.52 o 
  -1   1   6     1605.16     1749.25     12.37 o 
   0   1   6      144.52      163.31      1.46 o 
   1   1   6      303.89      332.96      2.58 o 
   2   1   6      153.87      154.78      1.46 o 
   3   1   6       85.99       75.89      1.06 o 
   4   1   6      230.49      229.49      3.11 o 
   5   1   6     1282.50     1206.25     10.46 o 
   6   1   6       78.91       77.25      1.24 o 
   7   1   6        9.57        9.00      0.50 o 
   8   1   6       15.64       15.05      0.60 o 
   9   1   6       25.65       26.37      0.82 o 
  10   1   6       37.36       46.37      1.62 o 
 -13   2   6       99.56      116.40      3.49 o 
 -12   2   6       69.35       74.18      1.63 o 
 -11   2   6        3.22        4.84      0.46 o 
 -10   2   6      196.20      190.84      2.43 o 
  -9   2   6      299.42      285.67      3.27 o 
  -8   2   6      476.81      448.62      4.68 o 
  -7   2   6      245.05      239.41      2.66 o 
  -6   2   6      478.78      486.25      5.34 o 
  -5   2   6      358.54      353.10      3.61 o 
  -4   2   6     1223.07     1286.72      9.25 o 
  -3   2   6      320.81      330.74      2.55 o 
  -2   2   6      596.12      577.67      4.55 o 
  -1   2   6      269.89      290.46      2.57 o 
   0   2   6       71.86       95.24      1.09 o 
   1   2   6      156.70      165.57      1.51 o 
   2   2   6       50.14       46.43      0.85 o 
   3   2   6       50.42       49.64      0.82 o 
   4   2   6       32.29       34.48      0.86 o 
   5   2   6      468.95      454.70      4.39 o 
   6   2   6      121.37      118.59      1.63 o 
   7   2   6       47.44       47.42      1.03 o 
   8   2   6       19.73       19.88      0.70 o 
   9   2   6       19.51       20.59      0.76 o 
 -13   3   6        3.43        4.95      1.42 o 
 -12   3   6       30.04       33.46      1.00 o 
 -11   3   6       24.16       23.86      0.90 o 
 -10   3   6       45.16       47.81      1.21 o 
  -9   3   6      169.53      173.69      2.43 o 
  -8   3   6       21.50       18.69      0.67 o 
  -7   3   6       18.98       14.55      0.59 o 
  -6   3   6      146.92      157.86      2.20 o 
  -5   3   6       32.36       34.39      0.83 o 
  -4   3   6       86.86       84.48      1.00 o 
  -3   3   6      260.49      284.04      2.36 o 
  -2   3   6      167.87      152.75      1.50 o 
  -1   3   6       97.82      104.40      1.15 o 
   0   3   6      336.18      378.60      3.17 o 
   1   3   6      143.48      148.51      1.50 o 
   2   3   6       48.30       47.37      0.87 o 
   3   3   6       43.55       43.84      0.82 o 
   4   3   6       53.14       49.97      0.89 o 
   5   3   6      298.83      287.12      3.25 o 
   6   3   6       84.16       79.90      1.92 o 
   7   3   6        3.34        3.83      0.42 o 
   8   3   6        4.88        4.64      0.50 o 
   9   3   6       12.27       12.99      0.91 o 
 -12   4   6       90.19      100.92      2.00 o 
 -11   4   6        5.99        6.60      0.60 o 
 -10   4   6       63.27       65.08      1.62 o 
  -9   4   6       51.52       50.33      1.27 o 
  -8   4   6      255.98      242.87      3.44 o 
  -7   4   6      133.84      126.72      1.95 o 
  -6   4   6       77.92       72.58      1.36 o 
  -5   4   6      106.53      103.19      1.66 o 
  -4   4   6      225.24      222.42      2.82 o 
  -3   4   6       16.78       17.43      0.64 o 
  -2   4   6      409.42      391.83      3.30 o 
  -1   4   6      239.69      225.52      2.10 o 
   0   4   6       61.93       62.01      0.81 o 
   1   4   6      156.89      154.05      1.62 o 
   2   4   6      244.61      229.30      2.64 o 
   3   4   6       37.92       39.35      1.01 o 
   4   4   6       40.83       37.36      1.05 o 
   5   4   6      248.20      245.05      2.91 o 
   6   4   6       49.30       51.30      1.13 o 
   7   4   6       60.31       62.76      1.30 o 
   8   4   6        5.83        6.18      0.54 o 
 -11   5   6       13.34       13.82      0.75 o 
 -10   5   6       31.90       35.07      1.17 o 
  -9   5   6       48.59       47.12      1.34 o 
  -8   5   6       17.45       14.92      0.77 o 
  -7   5   6       57.45       54.76      1.41 o 
  -6   5   6       63.49       59.73      1.39 o 
  -5   5   6       17.56       16.72      0.78 o 
  -4   5   6       28.65       26.46      0.84 o 
  -3   5   6      603.17      590.33      6.39 o 
  -2   5   6      259.11      268.22      3.12 o 
  -1   5   6      116.25      102.92      1.68 o 
   0   5   6      157.79      155.51      1.96 o 
   1   5   6       93.15       90.79      1.39 o 
   2   5   6        9.55        8.05      0.50 o 
   3   5   6       94.19       89.45      1.48 o 
   4   5   6       26.42       26.10      0.81 o 
   5   5   6       12.84       12.48      0.83 o 
   6   5   6       33.09       32.55      1.03 o 
   7   5   6        9.49        9.69      0.68 o 
 -10   6   6        9.02       11.29      0.81 o 
  -9   6   6       18.63       22.61      0.99 o 
  -8   6   6       68.71       65.63      1.61 o 
  -7   6   6      231.01      216.81      3.37 o 
  -6   6   6       13.58       16.02      0.80 o 
  -5   6   6       57.72       55.86      1.51 o 
  -4   6   6       94.04       93.92      1.88 o 
  -3   6   6       45.74       62.16      1.88 o 
  -2   6   6       87.48       96.61      2.05 o 
  -1   6   6      169.08      167.89      2.92 o 
   0   6   6       65.64       67.70      2.03 o 
   1   6   6        8.59        9.26      0.74 o 
   2   6   6       94.35       94.23      2.09 o 
   3   6   6       30.46       29.43      0.98 o 
   4   6   6       24.95       27.29      1.01 o 
   5   6   6       20.53       20.36      0.80 o 
   6   6   6        9.99       10.20      0.74 o 
  -8   7   6        3.59        5.99      0.63 o 
  -7   7   6       23.30       22.57      1.00 o 
  -6   7   6        3.64        3.96      0.58 o 
  -5   7   6       14.74       14.28      1.07 o 
  -4   7   6        3.60        3.74      0.73 o 
  -3   7   6      156.50      153.66      3.34 o 
  -2   7   6      167.26      172.32      4.09 o 
  -1   7   6        6.49        5.80      1.47 o 
   0   7   6       14.27       15.46      1.42 o 
   1   7   6       18.26       19.18      1.63 o 
   2   7   6        0.04        0.11      0.63 o 
   3   7   6       48.69       45.94      2.05 o 
   4   7   6        1.61        1.13      0.75 o 
   5   7   6       12.56       13.23      0.90 o 
  -6   8   6       11.42       11.05      1.05 o 
  -5   8   6        2.04        0.67      1.09 o 
  -4   8   6       20.11       21.42      1.34 o 
  -3   8   6       29.91       32.26      2.43 o 
  -2   8   6        5.85        5.19      1.06 o 
  -1   8   6       32.20       30.45      1.79 o 
   0   8   6       40.86       44.65      2.07 o 
   1   8   6       24.15       29.02      3.77 o 
   2   8   6       18.15       18.64      3.07 o 
 -13   0   7        2.06        2.83      1.18 o 
 -12   0   7        0.11        0.14      0.45 o 
 -11   0   7        2.73        3.03      0.50 o 
 -10   0   7       79.00       83.85      2.52 o 
  -9   0   7      224.66      212.21      3.65 o 
  -8   0   7      267.04      261.67      4.18 o 
  -7   0   7      122.01      116.33      2.29 o 
  -6   0   7      122.92      121.03      2.51 o 
  -5   0   7       42.35       38.56      0.93 o 
  -4   0   7      238.91      216.58      2.57 o 
  -3   0   7       87.83       83.40      1.36 o 
  -2   0   7        5.10        5.28      0.29 o 
  -1   0   7      808.06      899.34      8.99 o 
   0   0   7     1279.08     1336.51     13.12 o 
   1   0   7       63.12       60.40      1.04 o 
   2   0   7      148.23      157.89      2.80 o 
   3   0   7      299.01      287.71      4.48 o 
   4   0   7       19.07       20.91      0.98 o 
   5   0   7       27.70       29.70      1.15 o 
   6   0   7      114.16      106.56      2.49 o 
   7   0   7        1.15        1.02      0.39 o 
   8   0   7       15.08       14.88      0.93 o 
   9   0   7        9.16        8.01      1.17 o 
 -13   1   7       49.51       59.11      1.36 o 
 -12   1   7       23.44       25.93      0.79 o 
 -11   1   7       45.35       48.09      1.36 o 
 -10   1   7       40.88       40.12      0.94 o 
  -9   1   7      549.79      531.58      5.11 o 
  -8   1   7       27.82       24.68      0.64 o 
  -7   1   7       98.61       96.56      1.34 o 
  -6   1   7      204.33      201.89      1.90 o 
  -5   1   7      151.36      156.53      1.48 o 
  -4   1   7      297.40      311.64      2.47 o 
  -3   1   7      539.59      520.99      3.98 o 
  -2   1   7      455.15      470.14      3.51 o 
  -1   1   7      300.24      314.85      2.57 o 
   0   1   7      312.60      324.37      2.53 o 
   1   1   7       93.47       92.93      1.12 o 
   2   1   7       64.08       59.49      0.97 o 
   3   1   7       54.49       51.31      1.03 o 
   4   1   7      180.24      168.19      2.30 o 
   5   1   7      162.33      156.08      2.10 o 
   6   1   7       26.24       26.29      0.94 o 
   7   1   7        5.45        5.04      0.53 o 
   8   1   7        6.75        9.07      0.77 o 
   9   1   7        1.92        2.26      0.68 o 
 -13   2   7        0.17        0.64      0.46 o 
 -12   2   7       27.99       30.84      1.13 o 
 -11   2   7       18.63       22.71      0.79 o 
 -10   2   7       55.60       54.77      1.14 o 
  -9   2   7      223.62      220.68      2.73 o 
  -8   2   7      160.78      143.60      2.10 o 
  -7   2   7       91.46       81.05      1.40 o 
  -6   2   7      309.34      295.24      3.66 o 
  -5   2   7       89.52       84.96      1.45 o 
  -4   2   7       92.22       86.34      0.96 o 
  -3   2   7       50.55       45.13      0.63 o 
  -2   2   7      155.82      160.91      1.57 o 
  -1   2   7      400.57      422.41      3.62 o 
   0   2   7      500.05      509.92      4.13 o 
   1   2   7       68.95       63.67      0.95 o 
   2   2   7      113.22      112.19      1.48 o 
   3   2   7      143.26      135.89      2.21 o 
   4   2   7       61.32       58.23      1.15 o 
   5   2   7       61.10       59.03      1.37 o 
   6   2   7       56.30       52.13      1.27 o 
   7   2   7       27.58       23.80      0.79 o 
   8   2   7       39.39       38.68      1.03 o 
   9   2   7       24.89       28.62      1.37 o 
 -12   3   7       20.43       20.56      0.97 o 
 -11   3   7       24.49       27.31      1.00 o 
 -10   3   7      109.17      108.53      1.87 o 
  -9   3   7      195.90      193.97      2.69 o 
  -8   3   7       72.41       65.98      1.32 o 
  -7   3   7      239.43      226.10      2.95 o 
  -6   3   7       93.30       88.37      1.51 o 
  -5   3   7       99.91       96.08      1.58 o 
  -4   3   7      220.94      211.51      2.21 o 
  -3   3   7       40.27       40.18      0.69 o 
  -2   3   7      251.22      270.49      2.52 o 
  -1   3   7       69.45       69.67      0.91 o 
   0   3   7       26.62       31.13      0.65 o 
   1   3   7       53.35       54.85      1.06 o 
   2   3   7       35.79       34.22      0.84 o 
   3   3   7      171.10      164.40      2.18 o 
   4   3   7       30.40       29.67      0.80 o 
   5   3   7      167.39      162.95      2.21 o 
   6   3   7        1.42        1.41      0.38 o 
   7   3   7       18.26       20.32      0.76 o 
   8   3   7        5.90        5.87      0.64 o 
 -12   4   7       41.65       44.75      1.76 o 
 -11   4   7       15.59       17.62      0.85 o 
 -10   4   7       43.27       45.39      1.28 o 
  -9   4   7       83.69       79.63      1.70 o 
  -8   4   7        1.99        1.22      0.36 o 
  -7   4   7       14.18       12.85      0.60 o 
  -6   4   7       82.35       76.18      1.43 o 
  -5   4   7       55.62       55.35      1.31 o 
  -4   4   7       32.58       30.43      0.84 o 
  -3   4   7       14.90       13.11      0.53 o 
  -2   4   7      351.31      346.86      3.35 o 
  -1   4   7      151.81      157.70      1.73 o 
   0   4   7      197.16      202.88      2.16 o 
   1   4   7      236.29      225.44      2.47 o 
   2   4   7      155.71      155.97      2.05 o 
   3   4   7       73.62       65.97      1.22 o 
   4   4   7      250.68      239.51      3.11 o 
   5   4   7       94.43       93.43      1.69 o 
   6   4   7       21.32       21.49      1.09 o 
   7   4   7       12.42       12.93      0.70 o 
   8   4   7       12.41       10.19      1.89 o 
 -11   5   7       75.42       79.85      4.09 o 
 -10   5   7       47.20       45.72      1.37 o 
  -9   5   7       50.48       50.60      1.38 o 
  -8   5   7       63.08       60.73      1.53 o 
  -7   5   7       77.10       73.66      1.74 o 
  -6   5   7       20.24       19.04      1.19 o 
  -5   5   7       34.19       31.32      0.92 o 
  -4   5   7      116.29      115.59      1.91 o 
  -3   5   7       23.73       22.46      0.80 o 
  -2   5   7      118.28      118.38      1.88 o 
  -1   5   7        9.12        8.32      0.47 o 
   0   5   7       34.83       34.18      1.02 o 
   1   5   7        4.68        5.04      0.43 o 
   2   5   7       22.91       23.53      0.75 o 
   3   5   7       69.02       62.74      1.25 o 
   4   5   7       10.40       10.17      0.58 o 
   5   5   7       83.26       87.93      1.71 o 
   6   5   7       10.10       12.13      0.71 o 
   7   5   7        2.75        1.93      0.65 o 
 -10   6   7       66.54       68.46      2.24 o 
  -9   6   7       66.78       63.13      1.66 o 
  -8   6   7       24.44       22.98      1.34 o 
  -7   6   7        2.68        2.52      0.52 o 
  -6   6   7       69.95       65.04      1.60 o 
  -5   6   7       76.42       75.91      1.73 o 
  -4   6   7       38.86       40.43      1.31 o 
  -3   6   7       48.89       52.30      2.28 o 
  -2   6   7      116.72      115.85      2.34 o 
  -1   6   7       12.75       13.62      1.02 o 
   0   6   7       95.24       92.99      2.75 o 
   1   6   7       75.32       69.75      2.37 o 
   2   6   7       31.60       28.96      1.16 o 
   3   6   7       43.90       46.57      1.13 o 
   4   6   7       91.00       91.77      1.65 o 
   5   6   7       77.42       82.57      1.97 o 
  -8   7   7       18.93       18.37      1.01 o 
  -7   7   7        9.63       10.06      1.13 o 
  -6   7   7       19.96       17.65      1.50 o 
  -5   7   7        5.50        5.65      0.80 o 
  -4   7   7      120.03      113.22      4.43 o 
  -3   7   7       23.48       20.72      1.45 o 
  -2   7   7       21.79       20.70      1.65 o 
  -1   7   7       66.40       61.71      2.34 o 
   0   7   7       21.24       20.53      2.06 o 
   1   7   7        5.29        4.38      0.82 o 
   2   7   7       25.32       25.94      1.22 o 
   3   7   7       34.14       35.67      1.41 o 
   4   7   7        0.29       -0.46      0.75 o 
  -5   8   7       19.01       20.19      1.30 o 
  -4   8   7       48.14       45.25      2.40 o 
  -3   8   7       64.60       72.84      6.27 o 
  -2   8   7       25.94       31.21      1.96 o 
  -1   8   7       11.81       19.20      2.09 o 
   0   8   7       32.42       32.20      2.44 o 
   1   8   7        6.49        5.90      2.83 o 
 -13   0   8        0.67        2.61      0.57 o 
 -12   0   8       19.67       18.44      1.14 o 
 -11   0   8        1.29        1.06      0.55 o 
 -10   0   8       12.70       16.04      0.90 o 
  -9   0   8       13.25       11.48      0.75 o 
  -8   0   8      223.95      193.93      3.95 o 
  -7   0   8       14.33       13.20      0.73 o 
  -6   0   8        0.23        0.47      0.29 o 
  -5   0   8       10.42       13.64      0.60 o 
  -4   0   8      228.33      230.95      3.31 o 
  -3   0   8      109.33      130.22      1.77 o 
  -2   0   8       12.83        7.97      0.37 o 
  -1   0   8       50.47       48.52      1.21 o 
   0   0   8        4.12        3.66      0.34 o 
   1   0   8        9.57        7.06      0.62 o 
   2   0   8       11.77       11.37      0.76 o 
   3   0   8      618.21      591.64      8.37 o 
   4   0   8      267.07      248.48      5.14 o 
   5   0   8       86.56       82.69      2.05 o 
   6   0   8       32.89       30.47      1.26 o 
   7   0   8       19.02       20.35      1.10 o 
   8   0   8       11.59       14.75      1.16 o 
 -13   1   8       78.84       85.65      1.54 o 
 -12   1   8       31.97       31.65      0.93 o 
 -11   1   8       10.91       11.34      0.60 o 
 -10   1   8       53.52       55.77      1.16 o 
  -9   1   8       11.25       10.83      0.49 o 
  -8   1   8       45.51       42.93      0.89 o 
  -7   1   8       31.58       36.34      0.79 o 
  -6   1   8      297.58      297.00      2.92 o 
  -5   1   8      139.10      124.76      1.50 o 
  -4   1   8      305.77      301.24      2.64 o 
  -3   1   8       12.30       14.38      0.39 o 
  -2   1   8      231.35      231.80      2.12 o 
  -1   1   8      340.26      341.76      2.72 o 
   0   1   8      222.36      195.56      1.81 o 
   1   1   8      608.82      609.28      5.96 o 
   2   1   8      418.73      404.48      4.54 o 
   3   1   8      245.22      223.18      2.70 o 
   4   1   8       67.69       64.51      1.29 o 
   5   1   8       77.34       76.08      1.39 o 
   6   1   8       20.90       21.34      0.80 o 
   7   1   8       22.42       19.48      0.77 o 
   8   1   8       55.26       56.94      1.32 o 
 -13   2   8        4.15        2.67      0.56 o 
 -12   2   8       48.09       45.32      1.18 o 
 -11   2   8       14.80       14.63      0.67 o 
 -10   2   8       13.35       13.06      0.65 o 
  -9   2   8       12.89        9.64      0.95 o 
  -8   2   8      105.19      100.03      1.70 o 
  -7   2   8       14.23       12.72      0.61 o 
  -6   2   8        7.89        9.28      0.47 o 
  -5   2   8       43.63       41.26      0.81 o 
  -4   2   8       74.71       75.25      1.00 o 
  -3   2   8       16.64       14.47      0.40 o 
  -2   2   8       34.31       36.28      0.59 o 
  -1   2   8        7.70        9.81      0.37 o 
   0   2   8      104.90      111.81      1.37 o 
   1   2   8       24.42       21.74      0.66 o 
   2   2   8       27.36       20.49      1.33 o 
   3   2   8      368.52      347.11      3.82 o 
   4   2   8       40.61       39.49      0.99 o 
   5   2   8       92.18       89.03      1.54 o 
   6   2   8        7.55        6.99      0.53 o 
   7   2   8       18.74       17.43      0.79 o 
   8   2   8        0.50        1.05      0.70 o 
 -12   3   8       58.52       63.08      1.54 o 
 -11   3   8       11.44       12.37      0.72 o 
 -10   3   8      121.27      112.78      2.39 o 
  -9   3   8       13.60       12.33      0.65 o 
  -8   3   8      150.72      133.56      2.16 o 
  -7   3   8       79.85       72.25      1.41 o 
  -6   3   8      250.68      231.97      3.02 o 
  -5   3   8       83.43       72.91      1.26 o 
  -4   3   8      768.67      741.51      7.30 o 
  -3   3   8      196.04      204.50      1.96 o 
  -2   3   8      617.53      611.84      4.95 o 
  -1   3   8      152.14      148.51      1.58 o 
   0   3   8      133.94      128.85      1.70 o 
   1   3   8       85.25       80.80      1.36 o 
   2   3   8      337.70      310.51      3.46 o 
   3   3   8       14.68       11.97      0.72 o 
   4   3   8      124.88      119.04      1.97 o 
   5   3   8       13.99       13.97      0.72 o 
   6   3   8       43.74       40.81      1.18 o 
   7   3   8       16.87       17.39      0.85 o 
 -12   4   8       13.81       14.10      1.15 o 
 -11   4   8       29.12       30.95      1.27 o 
 -10   4   8       33.64       33.12      1.11 o 
  -9   4   8        1.71        1.05      0.40 o 
  -8   4   8       33.24       31.25      0.94 o 
  -7   4   8       12.71       14.18      0.69 o 
  -6   4   8        3.52        3.48      0.41 o 
  -5   4   8       24.24       25.73      0.76 o 
  -4   4   8      134.13      130.63      1.89 o 
  -3   4   8       86.77       87.30      1.44 o 
  -2   4   8       80.54       80.19      1.26 o 
  -1   4   8        5.50        6.45      0.39 o 
   0   4   8       30.30       34.42      0.90 o 
   1   4   8       11.31        8.29      0.50 o 
   2   4   8       79.90       72.98      1.47 o 
   3   4   8       43.24       45.34      1.37 o 
   4   4   8       10.48       10.66      0.73 o 
   5   4   8        9.35        9.21      0.95 o 
   6   4   8        5.17        5.53      0.58 o 
   7   4   8       12.59       14.80      1.13 o 
 -11   5   8       37.01       39.16      1.70 o 
 -10   5   8       72.38       72.91      1.83 o 
  -9   5   8       75.72       65.23      1.63 o 
  -8   5   8        7.17        8.69      0.65 o 
  -7   5   8      218.85      202.04      3.20 o 
  -6   5   8        6.41        6.57      0.59 o 
  -5   5   8       28.46       27.23      0.88 o 
  -4   5   8      216.03      213.93      3.51 o 
  -3   5   8      350.83      361.96      4.68 o 
  -2   5   8      189.75      194.08      2.92 o 
  -1   5   8      260.97      256.16      4.60 o 
   0   5   8       62.05       60.08      1.61 o 
   1   5   8       24.71       23.87      1.10 o 
   2   5   8      252.01      247.80      3.71 o 
   3   5   8       28.80       31.03      0.93 o 
   4   5   8       41.08       41.48      1.20 o 
   5   5   8       50.01       52.83      1.35 o 
   6   5   8        1.80        2.00      0.65 o 
  -9   6   8        4.03        5.12      0.64 o 
  -8   6   8        2.44        2.31      0.52 o 
  -7   6   8       16.64       16.65      0.90 o 
  -6   6   8        5.09        4.33      0.57 o 
  -5   6   8       16.31       17.30      0.95 o 
  -4   6   8       55.97       51.88      1.98 o 
  -3   6   8       98.45       92.18      2.07 o 
  -2   6   8       95.90       91.99      2.39 o 
  -1   6   8        1.36        0.85      0.87 o 
   0   6   8        5.61        5.62      0.90 o 
   1   6   8        1.95        1.77      0.57 o 
   2   6   8       54.43       52.10      1.64 o 
   3   6   8        2.81        3.37      0.68 o 
   4   6   8       26.21       26.29      0.99 o 
  -7   7   8       85.08       82.24      2.28 o 
  -6   7   8       19.73       21.40      1.29 o 
  -5   7   8       22.37       23.60      1.30 o 
  -4   7   8       21.29       22.39      1.32 o 
  -3   7   8      163.58      172.16      8.50 o 
  -2   7   8      115.18      121.38      4.37 o 
  -1   7   8       87.85       79.61      3.62 o 
   0   7   8       47.14       53.59      2.43 o 
   1   7   8        6.01        9.06      1.39 o 
   2   7   8       39.21       37.75      1.49 o 
 -13   0   9       60.48       62.56      1.96 o 
 -12   0   9      205.15      221.45      5.97 o 
 -11   0   9      165.86      160.23      3.23 o 
 -10   0   9        0.19       -0.05      0.37 o 
  -9   0   9        4.10        6.96      0.66 o 
  -8   0   9        0.82        0.55      0.37 o 
  -7   0   9       46.31       39.02      1.26 o 
  -6   0   9        4.10        3.77      0.94 o 
  -5   0   9      712.79      681.06      8.48 o 
  -4   0   9        0.73        2.85      0.42 o 
  -3   0   9      101.40       96.47      1.49 o 
  -2   0   9      384.94      356.03      4.03 o 
  -1   0   9       69.01       63.21      1.17 o 
   0   0   9       23.31       24.52      1.40 o 
   1   0   9      159.99      136.24      3.17 o 
   2   0   9      766.09      691.97      9.70 o 
   3   0   9       97.93       91.35      2.20 o 
   4   0   9      113.00      115.62      4.09 o 
   5   0   9       27.32       25.26      1.22 o 
   6   0   9        5.35        5.85      0.77 o 
   7   0   9        7.93        7.69      0.92 o 
 -13   1   9        9.69        8.37      0.76 o 
 -12   1   9       10.31        7.56      0.58 o 
 -11   1   9       28.66       31.43      1.16 o 
 -10   1   9      112.49       98.19      2.42 o 
  -9   1   9       24.84       22.76      0.76 o 
  -8   1   9       20.70       19.38      0.63 o 
  -7   1   9       23.19       20.52      0.62 o 
  -6   1   9        1.55        1.47      0.26 o 
  -5   1   9       15.94       14.76      0.50 o 
  -4   1   9      435.81      456.22      4.44 o 
  -3   1   9      826.28      829.28      6.49 o 
  -2   1   9       28.26       27.21      0.55 o 
  -1   1   9        0.79        1.02      0.20 o 
   0   1   9       18.79       17.45      0.66 o 
   1   1   9        5.98        5.69      0.45 o 
   2   1   9       24.22       22.55      0.76 o 
   3   1   9      106.98      109.92      1.74 o 
   4   1   9       32.47       34.26      0.96 o 
   5   1   9       20.84       22.31      0.81 o 
   6   1   9       71.54       76.57      1.52 o 
   7   1   9       25.24       24.58      0.91 o 
 -12   2   9       93.98      106.54      1.97 o 
 -11   2   9       48.56       49.88      1.25 o 
 -10   2   9       38.16       33.58      1.03 o 
  -9   2   9       91.26       92.88      1.70 o 
  -8   2   9       27.83       24.38      0.89 o 
  -7   2   9      149.14      138.15      2.12 o 
  -6   2   9      109.99       98.39      1.53 o 
  -5   2   9      557.23      531.77      5.11 o 
  -4   2   9      171.04      166.08      2.02 o 
  -3   2   9      284.16      272.65      2.48 o 
  -2   2   9      355.78      337.54      2.98 o 
  -1   2   9      265.15      255.06      2.66 o 
   0   2   9       30.87       30.83      0.84 o 
   1   2   9      130.80      120.82      1.79 o 
   2   2   9      582.72      531.88      5.86 o 
   3   2   9       53.40       52.15      1.16 o 
   4   2   9       19.85       20.38      1.13 o 
   5   2   9       50.25       50.94      1.20 o 
   6   2   9        5.34        5.88      0.68 o 
   7   2   9       26.86       29.00      1.07 o 
 -12   3   9        3.30        6.41      0.84 o 
 -11   3   9       46.30       47.25      1.48 o 
 -10   3   9       55.41       49.65      1.26 o 
  -9   3   9       58.26       55.17      1.30 o 
  -8   3   9       90.58       88.08      1.67 o 
  -7   3   9       28.87       25.55      0.85 o 
  -6   3   9       28.95       26.56      0.86 o 
  -5   3   9       52.62       50.13      1.19 o 
  -4   3   9      207.16      207.90      2.61 o 
  -3   3   9      516.48      518.09      5.31 o 
  -2   3   9        5.70        5.36      0.38 o 
  -1   3   9       29.20       27.27      0.75 o 
   0   3   9       27.17       27.43      0.79 o 
   1   3   9       51.42       53.77      1.15 o 
   2   3   9       91.86       93.21      1.90 o 
   3   3   9        7.31        6.54      0.53 o 
   4   3   9        2.85        2.76      0.48 o 
   5   3   9       43.94       41.67      1.20 o 
   6   3   9       39.52       43.29      1.26 o 
 -11   4   9       17.72       20.55      0.95 o 
 -10   4   9       49.19       51.25      1.45 o 
  -9   4   9       63.70       61.42      1.53 o 
  -8   4   9       77.03       72.02      1.50 o 
  -7   4   9       90.58       86.34      1.80 o 
  -6   4   9       35.36       31.77      0.98 o 
  -5   4   9       47.79       47.60      1.09 o 
  -4   4   9      147.99      140.50      2.20 o 
  -3   4   9      106.58       96.55      1.72 o 
  -2   4   9       91.75       88.09      2.46 o 
  -1   4   9      140.46      129.30      2.29 o 
   0   4   9       46.99       42.60      1.02 o 
   1   4   9      101.98       99.01      1.77 o 
   2   4   9      241.80      241.47      3.51 o 
   3   4   9       49.33       46.77      1.31 o 
   4   4   9       15.50       19.10      0.92 o 
   5   4   9       39.91       41.77      1.56 o 
   6   4   9       22.82       25.66      1.30 o 
 -10   5   9        1.36        0.66      0.49 o 
  -9   5   9       40.45       38.87      1.31 o 
  -8   5   9       10.21        8.52      0.69 o 
  -7   5   9        8.19        7.30      0.65 o 
  -6   5   9       33.28       33.52      1.15 o 
  -5   5   9       27.43       28.29      0.97 o 
  -4   5   9       59.04       57.68      1.44 o 
  -3   5   9      127.22      129.91      2.30 o 
  -2   5   9       15.96       15.39      1.13 o 
  -1   5   9       11.14       11.63      1.31 o 
   0   5   9       17.78       16.90      0.96 o 
   1   5   9       21.01       20.79      1.27 o 
   2   5   9       63.82       69.16      1.66 o 
   3   5   9        1.58        1.27      0.56 o 
   4   5   9       12.92       17.15      1.05 o 
   5   5   9       34.70       35.77      1.32 o 
  -9   6   9       35.05       39.13      1.53 o 
  -8   6   9       59.84       57.52      1.64 o 
  -7   6   9       54.09       53.69      1.54 o 
  -6   6   9       12.96       13.55      0.92 o 
  -5   6   9        4.11        4.38      0.65 o 
  -4   6   9       53.09       53.03      1.80 o 
  -3   6   9       60.65       62.39      1.93 o 
  -2   6   9       35.70       37.68      1.99 o 
  -1   6   9       41.80       41.84      2.09 o 
   0   6   9       31.53       32.81      1.95 o 
   1   6   9       11.90       14.55      0.97 o 
   2   6   9       37.14       34.10      1.48 o 
   3   6   9        1.28        1.38      0.60 o 
  -6   7   9       18.73       19.90      1.33 o 
  -5   7   9        6.83        7.37      1.63 o 
  -4   7   9       19.78       18.78      1.54 o 
  -3   7   9       40.32       42.34      2.82 o 
  -2   7   9        1.04        0.71      1.24 o 
  -1   7   9       14.71       14.52      1.98 o 
   0   7   9       26.42       27.79      1.90 o 
   1   7   9       17.56       16.80      1.66 o 
 -12   0  10        0.08        0.74      0.54 o 
 -11   0  10       35.96       31.32      2.08 o 
 -10   0  10      248.65      253.04      4.47 o 
  -9   0  10      210.28      207.39      3.79 o 
  -8   0  10      252.61      234.25      4.09 o 
  -7   0  10       14.35       17.62      0.84 o 
  -6   0  10       12.20        9.85      0.66 o 
  -5   0  10       75.16       80.01      1.70 o 
  -4   0  10      102.59      106.34      2.01 o 
  -3   0  10        8.19        5.90      0.82 o 
  -2   0  10       18.38       21.63      0.74 o 
  -1   0  10       21.96       20.84      1.01 o 
   0   0  10        0.30        0.34      0.58 o 
   1   0  10       14.05       18.24      0.97 o 
   2   0  10       15.99       10.16      1.33 o 
   3   0  10       13.42       15.64      1.00 o 
   4   0  10       91.99       93.04      2.79 o 
   5   0  10       84.24       90.15      2.39 o 
   6   0  10      108.76      113.09      2.80 o 
 -12   1  10        2.90        3.40      0.49 o 
 -11   1  10       41.67       38.52      1.06 o 
 -10   1  10        3.10        2.14      0.58 o 
  -9   1  10        5.93        4.52      0.47 o 
  -8   1  10       40.38       34.58      0.94 o 
  -7   1  10       30.01       23.79      0.95 o 
  -6   1  10       57.86       60.48      1.10 o 
  -5   1  10      535.88      511.49      4.99 o 
  -4   1  10      149.92      142.49      1.99 o 
  -3   1  10      678.94      653.31      6.12 o 
  -2   1  10       85.41       87.55      1.10 o 
  -1   1  10        5.11        4.19      0.43 o 
   0   1  10       38.13       39.02      1.13 o 
   1   1  10       70.88       63.37      1.28 o 
   2   1  10       48.96       46.98      1.12 o 
   3   1  10        0.09        0.06      0.44 o 
   4   1  10       17.72       17.36      0.76 o 
   5   1  10       26.96       29.39      0.99 o 
   6   1  10       21.20       23.46      0.94 o 
 -12   2  10       10.15       14.55      0.97 o 
 -11   2  10       15.64       14.92      0.75 o 
 -10   2  10      223.78      218.57      3.13 o 
  -9   2  10      113.23      114.49      2.00 o 
  -8   2  10      242.49      223.70      3.09 o 
  -7   2  10       76.41       78.17      1.55 o 
  -6   2  10      101.35       94.21      1.57 o 
  -5   2  10       18.31       21.87      0.74 o 
  -4   2  10      437.81      441.65      4.43 o 
  -3   2  10       23.34       22.46      0.74 o 
  -2   2  10       48.87       54.12      1.02 o 
  -1   2  10       25.45       25.07      0.79 o 
   0   2  10       36.01       33.18      0.99 o 
   1   2  10       19.04       16.50      0.75 o 
   2   2  10      105.59       91.88      1.64 o 
   3   2  10       15.76       16.38      0.74 o 
   4   2  10      122.18      122.36      2.01 o 
   5   2  10       40.45       41.84      1.22 o 
   6   2  10       77.54       82.53      1.80 o 
 -12   3  10        3.23        1.72      1.89 o 
 -11   3  10        8.33        9.24      0.71 o 
 -10   3  10        3.67        3.10      0.47 o 
  -9   3  10       35.27       35.43      1.09 o 
  -8   3  10       38.87       34.09      1.15 o 
  -7   3  10        3.77        5.51      0.51 o 
  -6   3  10       32.74       33.90      0.99 o 
  -5   3  10      117.85      115.22      1.93 o 
  -4   3  10      128.17      131.53      2.09 o 
  -3   3  10      219.62      219.16      2.96 o 
  -2   3  10       67.98       67.47      1.37 o 
  -1   3  10       21.72       23.20      0.82 o 
   0   3  10       31.23       28.76      0.93 o 
   1   3  10       71.42       62.67      1.50 o 
   2   3  10       12.18       14.01      0.74 o 
   3   3  10       18.07       17.62      0.91 o 
   4   3  10       46.38       50.51      1.36 o 
   5   3  10        7.53        7.30      0.69 o 
 -11   4  10       24.58       26.88      1.46 o 
 -10   4  10       57.05       48.69      1.44 o 
  -9   4  10       28.62       29.37      1.11 o 
  -8   4  10       60.68       57.49      1.41 o 
  -7   4  10       37.14       38.31      1.11 o 
  -6   4  10       29.21       28.85      0.98 o 
  -5   4  10       16.32       17.65      0.77 o 
  -4   4  10      227.42      218.13      3.72 o 
  -3   4  10       56.47       53.94      2.18 o 
  -2   4  10      106.86      102.07      2.76 o 
  -1   4  10       33.81       31.89      1.87 o 
   0   4  10      164.57      160.24      2.42 o 
   1   4  10       55.21       55.99      1.63 o 
   2   4  10      208.51      198.11      3.13 o 
   3   4  10       25.63       26.47      1.09 o 
   4   4  10       78.46       78.46      1.91 o 
   5   4  10       11.13       13.52      0.94 o 
 -10   5  10        3.12        5.19      0.76 o 
  -9   5  10       26.87       28.64      1.16 o 
  -8   5  10        3.76        3.05      0.53 o 
  -7   5  10       13.06       14.93      0.86 o 
  -6   5  10        0.60        0.91      0.38 o 
  -5   5  10        1.95        1.88      0.50 o 
  -4   5  10      105.10      108.95      2.12 o 
  -3   5  10       41.85       44.16      1.76 o 
  -2   5  10        0.04        0.19      0.90 o 
  -1   5  10       24.67       24.75      1.68 o 
   0   5  10       25.91       21.44      2.55 o 
   1   5  10       20.61       22.53      1.22 o 
   2   5  10        1.17        1.63      0.60 o 
   3   5  10       26.99       29.81      1.34 o 
   4   5  10        5.93        6.93      0.77 o 
  -8   6  10        6.23        7.25      0.76 o 
  -7   6  10       90.84       92.79      2.27 o 
  -6   6  10       52.57       57.08      1.74 o 
  -5   6  10       63.77       65.74      2.00 o 
  -4   6  10       22.33       26.08      1.59 o 
  -3   6  10       25.32       26.11      1.93 o 
  -2   6  10      130.76      147.35      4.03 o 
  -1   6  10        5.09        3.98      1.19 o 
   0   6  10       22.54       23.94      1.90 o 
   1   6  10       78.60       85.40      9.08 o 
   2   6  10       49.59       51.05      3.08 o 
  -4   7  10       31.30       27.72      2.49 o 
  -3   7  10       25.81       30.48      2.55 o 
  -2   7  10       25.47       25.32      2.38 o 
 -12   0  11       11.35       13.56      1.27 o 
 -11   0  11        4.28        3.49      0.71 o 
 -10   0  11       10.67       10.65      0.90 o 
  -9   0  11        1.06        0.28      0.41 o 
  -8   0  11       10.91        8.46      0.68 o 
  -7   0  11      105.14      105.47      2.18 o 
  -6   0  11      167.20      169.84      2.92 o 
  -5   0  11        9.71        8.44      0.61 o 
  -4   0  11        8.42        6.13      0.82 o 
  -3   0  11      324.58      341.04      5.44 o 
  -2   0  11        1.44        1.78      0.67 o 
  -1   0  11       48.87       48.21      1.58 o 
   0   0  11       17.44       18.02      1.07 o 
   1   0  11       66.30       59.15      1.82 o 
   2   0  11        8.27        5.28      0.73 o 
   3   0  11        3.65        4.37      0.77 o 
   4   0  11        0.99        1.56      1.05 o 
   5   0  11       18.76       19.20      1.26 o 
 -12   1  11       44.61       49.91      2.00 o 
 -11   1  11       42.94       39.97      1.13 o 
 -10   1  11       61.64       58.21      1.32 o 
  -9   1  11       83.28       79.75      1.54 o 
  -8   1  11       17.96       23.53      0.82 o 
  -7   1  11      150.80      153.33      2.20 o 
  -6   1  11      104.18      106.58      1.70 o 
  -5   1  11       58.94       60.95      1.23 o 
  -4   1  11       31.43       29.49      0.79 o 
  -3   1  11      130.94      127.34      1.78 o 
  -2   1  11       79.36       77.25      1.86 o 
  -1   1  11      327.85      306.87      3.85 o 
   0   1  11       22.43       23.51      0.85 o 
   1   1  11        7.75       10.69      0.63 o 
   2   1  11       99.07       94.79      1.83 o 
   3   1  11       25.66       25.56      0.91 o 
   4   1  11       35.59       38.74      1.18 o 
   5   1  11       28.21       30.81      1.07 o 
 -12   2  11       15.16       18.54      1.13 o 
 -11   2  11       25.48       25.79      0.99 o 
 -10   2  11        2.63        3.70      0.51 o 
  -9   2  11       19.15       19.73      0.83 o 
  -8   2  11        6.94        4.97      0.51 o 
  -7   2  11      117.94      118.52      2.04 o 
  -6   2  11       72.07       74.30      1.78 o 
  -5   2  11       37.98       35.25      0.99 o 
  -4   2  11       30.27       27.69      0.84 o 
  -3   2  11      130.40      138.66      2.41 o 
  -2   2  11        2.25        2.95      0.53 o 
  -1   2  11        6.10        3.88      0.57 o 
   0   2  11       22.49       19.52      0.83 o 
   1   2  11       73.81       68.84      1.43 o 
   2   2  11       11.19        8.00      0.62 o 
   3   2  11        1.38        1.97      0.50 o 
   4   2  11        9.59       10.59      0.69 o 
   5   2  11       19.98       20.84      0.99 o 
 -11   3  11       73.19       71.53      1.84 o 
 -10   3  11       35.35       37.15      1.22 o 
  -9   3  11      125.38      119.93      2.18 o 
  -8   3  11       29.15       31.18      1.05 o 
  -7   3  11       50.80       52.55      1.32 o 
  -6   3  11      140.23      134.81      2.24 o 
  -5   3  11       45.53       45.07      1.18 o 
  -4   3  11      106.66      102.38      1.99 o 
  -3   3  11      125.52      119.11      2.76 o 
  -2   3  11        5.66        6.42      0.79 o 
  -1   3  11       73.00       67.96      2.36 o 
   0   3  11       18.10       18.41      1.04 o 
   1   3  11       69.17       68.10      1.55 o 
   2   3  11       23.89       23.12      0.94 o 
   3   3  11       24.33       21.36      1.11 o 
   4   3  11       21.75       25.33      1.05 o 
 -10   4  11        9.24       11.08      0.81 o 
  -9   4  11       31.41       33.56      1.15 o 
  -8   4  11        9.95       12.81      0.97 o 
  -7   4  11       71.65       73.33      2.02 o 
  -6   4  11       37.00       37.76      1.14 o 
  -5   4  11        1.66        1.04      0.49 o 
  -4   4  11       11.05       11.10      0.84 o 
  -3   4  11       29.96       35.73      1.56 o 
  -2   4  11       26.64       27.56      1.91 o 
  -1   4  11       20.41       22.13      1.90 o 
   0   4  11       60.41       51.12      2.26 o 
   1   4  11       18.02       17.89      1.06 o 
   2   4  11       28.76       30.84      1.31 o 
   3   4  11       17.23       19.04      1.03 o 
  -9   5  11       61.42       56.95      1.87 o 
  -8   5  11       21.05       19.68      1.00 o 
  -7   5  11       38.00       35.74      1.32 o 
  -6   5  11      108.35      112.26      2.22 o 
  -5   5  11       36.01       37.13      1.74 o 
  -4   5  11      165.46      166.23      3.59 o 
  -3   5  11       61.08       60.39      2.06 o 
  -2   5  11        2.46        3.32      1.07 o 
  -1   5  11       12.22       13.65      1.50 o 
   0   5  11        0.93        1.42      1.50 o 
   1   5  11       72.22       65.12      3.34 o 
   2   5  11        9.42        9.06      1.10 o 
  -7   6  11       31.72       32.45      1.41 o 
  -6   6  11        9.29       11.83      0.94 o 
  -5   6  11        0.79        0.57      1.13 o 
  -4   6  11        2.03        4.09      1.10 o 
  -3   6  11       13.68       15.77      2.05 o 
  -2   6  11       20.66       19.94      1.71 o 
  -1   6  11        9.00       11.02      2.43 o 
   0   6  11       27.69       31.70      2.58 o 
 -11   0  12       72.84       70.61      2.21 o 
 -10   0  12       12.43       16.21      1.11 o 
  -9   0  12       37.75       40.22      1.36 o 
  -8   0  12       33.35       36.74      1.30 o 
  -7   0  12      195.29      186.78      3.25 o 
  -6   0  12       10.12       10.28      0.74 o 
  -5   0  12       69.80       68.65      1.96 o 
  -4   0  12       72.30       73.05      2.04 o 
  -3   0  12      104.58      106.99      3.84 o 
  -2   0  12        3.70        5.18      1.30 o 
  -1   0  12       39.18       31.73      3.64 o 
   0   0  12        0.92        1.13      0.62 o 
   1   0  12      116.95      109.25      2.67 o 
   2   0  12        0.15       -0.52      0.52 o 
   3   0  12       84.66       92.03      2.55 o 
   4   0  12        3.71        6.91      0.94 o 
 -11   1  12       43.14       47.80      1.28 o 
 -10   1  12       42.17       43.51      1.19 o 
  -9   1  12        2.98        2.81      0.45 o 
  -8   1  12      105.02       96.10      1.86 o 
  -7   1  12      124.33      126.17      2.17 o 
  -6   1  12       56.38       58.34      1.25 o 
  -5   1  12       90.34       92.94      1.51 o 
  -4   1  12      264.47      265.26      3.56 o 
  -3   1  12       36.02       40.25      1.65 o 
  -2   1  12       40.51       47.75      1.53 o 
  -1   1  12       88.59       84.97      2.09 o 
   0   1  12       31.08       28.51      1.05 o 
   1   1  12       77.08       75.07      1.54 o 
   2   1  12       27.25       28.40      1.06 o 
   3   1  12        1.49        1.80      0.54 o 
   4   1  12       41.96       45.05      1.30 o 
 -11   2  12       30.86       31.13      1.79 o 
 -10   2  12       14.06       15.33      0.82 o 
  -9   2  12        1.87        2.48      0.48 o 
  -8   2  12       66.85       68.21      1.56 o 
  -7   2  12      107.51      107.13      2.00 o 
  -6   2  12       25.64       26.88      0.96 o 
  -5   2  12       45.21       45.85      1.20 o 
  -4   2  12        5.78        4.75      0.60 o 
  -3   2  12      101.45      104.72      2.30 o 
  -2   2  12       42.07       39.83      2.44 o 
  -1   2  12       55.22       46.53      1.57 o 
   0   2  12       11.75       13.98      0.86 o 
   1   2  12       52.19       48.81      1.59 o 
   2   2  12       11.56       12.36      0.74 o 
   3   2  12        7.69        8.73      0.71 o 
   4   2  12       18.19       22.52      1.04 o 
 -10   3  12       25.31       26.30      1.05 o 
  -9   3  12       13.66       17.12      0.88 o 
  -8   3  12       65.26       60.14      1.48 o 
  -7   3  12      207.49      202.54      3.06 o 
  -6   3  12       60.04       60.82      1.46 o 
  -5   3  12       71.63       71.70      1.93 o 
  -4   3  12      114.59      113.65      2.79 o 
  -3   3  12       68.85       74.69      2.20 o 
  -2   3  12       50.87       49.62      2.17 o 
  -1   3  12       20.50       24.14      1.72 o 
   0   3  12       43.41       42.24      1.53 o 
   1   3  12        5.87        8.73      1.16 o 
   2   3  12       14.17       11.91      1.03 o 
   3   3  12        2.52        5.45      0.74 o 
  -9   4  12       42.29       37.49      1.23 o 
  -8   4  12       64.86       69.12      1.62 o 
  -7   4  12        1.49        1.65      0.48 o 
  -6   4  12       20.90       24.19      1.03 o 
  -5   4  12       53.49       55.45      1.70 o 
  -4   4  12        3.82        5.50      1.57 o 
  -3   4  12       18.82       19.29      1.29 o 
  -2   4  12       18.87       21.84      2.20 o 
  -1   4  12       14.26       14.39      1.42 o 
   0   4  12        3.99        7.75      2.48 o 
   1   4  12        8.80       12.04      1.40 o 
   2   4  12        7.22        6.41      0.90 o 
  -8   5  12       12.84       11.21      0.87 o 
  -7   5  12       65.83       69.66      1.95 o 
  -6   5  12        0.56        1.04      0.55 o 
  -5   5  12        7.34        9.83      1.08 o 
  -4   5  12       18.84       19.97      1.46 o 
  -3   5  12       45.73       50.64      2.36 o 
  -2   5  12       83.52       87.39      4.36 o 
  -1   5  12       12.07       12.78      2.00 o 
   0   5  12       38.37       38.69      2.75 o 
 -11   0  13       50.16       49.52      2.65 o 
 -10   0  13       42.82       40.45      1.67 o 
  -9   0  13       30.15       22.53      1.29 o 
  -8   0  13       15.40       17.56      0.99 o 
  -7   0  13      103.77       95.08      2.15 o 
  -6   0  13        6.16        4.98      0.72 o 
  -5   0  13        7.59        7.10      0.84 o 
  -4   0  13      113.93      117.15      5.54 o 
  -3   0  13       52.40       52.80      2.75 o 
  -2   0  13        6.36       13.12      2.48 o 
  -1   0  13      112.86      111.29      3.25 o 
   0   0  13       18.23       21.28      1.79 o 
   1   0  13        3.36        6.14      1.34 o 
   2   0  13       58.55       58.00      2.06 o 
   3   0  13       11.25        9.78      1.06 o 
 -10   1  13       10.02       10.67      0.71 o 
  -9   1  13        0.90        1.47      0.40 o 
  -8   1  13       57.16       54.33      1.32 o 
  -7   1  13       37.23       37.63      1.09 o 
  -6   1  13        8.65        8.88      0.56 o 
  -5   1  13        9.20        9.35      0.77 o 
  -4   1  13       78.80       75.99      2.35 o 
  -3   1  13       83.85       74.73      2.72 o 
  -2   1  13       21.37       23.80      1.29 o 
  -1   1  13        0.25       -0.21      0.61 o 
   0   1  13        2.63        1.93      0.66 o 
   1   1  13        3.21        2.75      0.73 o 
   2   1  13        0.29        0.78      0.46 o 
   3   1  13       32.11       46.77      2.92 o 
 -10   2  13       32.87       36.54      1.23 o 
  -9   2  13       21.16       17.66      0.89 o 
  -8   2  13       64.18       65.72      1.58 o 
  -7   2  13      123.64      124.48      2.24 o 
  -6   2  13       37.32       37.38      1.25 o 
  -5   2  13      113.30      114.97      3.36 o 
  -4   2  13      159.72      158.73      4.18 o 
  -3   2  13       76.53       82.56      2.50 o 
  -2   2  13       85.33       97.34      3.18 o 
  -1   2  13       68.46       65.56      2.03 o 
   0   2  13       24.00       23.03      1.27 o 
   1   2  13       19.12       20.24      1.43 o 
   2   2  13       13.15       14.91      0.96 o 
  -9   3  13       14.13       17.29      1.04 o 
  -8   3  13       34.40       35.97      1.26 o 
  -7   3  13        7.43        7.34      0.71 o 
  -6   3  13        3.49        2.73      0.69 o 
  -5   3  13        7.13        8.52      1.13 o 
  -4   3  13        5.46        7.81      0.93 o 
  -3   3  13       19.54       22.57      1.62 o 
  -2   3  13       18.52       23.45      1.80 o 
  -1   3  13        7.82       10.85      1.32 o 
   0   3  13        7.78       12.56      1.70 o 
   1   3  13        4.66        4.86      0.86 o 
  -8   4  13       56.63       54.95      1.57 o 
  -7   4  13       37.71       37.61      1.33 o 
  -6   4  13       60.41       60.28      1.87 o 
  -5   4  13       80.29       84.71      2.62 o 
  -4   4  13       77.24       78.71      2.47 o 
  -3   4  13       27.59       30.57      1.90 o 
  -2   4  13       63.32       65.95      2.62 o 
  -1   4  13       35.77       35.97      2.65 o 
   0   4  13       23.31       20.56      2.25 o 
  -5   5  13        7.65       10.31      1.15 o 
  -4   5  13        0.90        2.25      0.84 o 
  -3   5  13        3.98        5.54      1.50 o 
  -9   0  14        2.00        2.00      0.67 o 
  -8   0  14       22.61       21.51      1.28 o 
  -7   0  14       12.15       16.97      1.17 o 
  -6   0  14       36.36       38.37      2.38 o 
  -5   0  14       10.44       10.88      1.58 o 
  -4   0  14        3.02        5.63      1.33 o 
  -3   0  14       11.80       14.65      2.01 o 
  -2   0  14        4.43        7.62      1.65 o 
  -1   0  14       20.82       18.48      1.76 o 
   0   0  14        9.46       12.10      1.45 o 
   1   0  14       10.55       11.30      1.45 o 
  -9   1  14       56.54       59.61      1.46 o 
  -8   1  14       49.04       45.88      1.28 o 
  -7   1  14       32.22       30.76      1.14 o 
  -6   1  14       81.38       86.85      2.49 o 
  -5   1  14      139.27      139.58      3.35 o 
  -4   1  14       42.97       45.33      2.59 o 
  -3   1  14      144.65      145.56      3.99 o 
  -2   1  14       15.35       17.51      1.40 o 
  -1   1  14       28.20       23.24      1.36 o 
   0   1  14       20.82       24.15      1.38 o 
   1   1  14       37.65       37.50      1.48 o 
  -9   2  14       13.46       13.84      0.85 o 
  -8   2  14        9.19       11.19      0.78 o 
  -7   2  14       51.62       55.25      1.82 o 
  -6   2  14       35.39       39.89      1.77 o 
  -5   2  14       52.26       58.93      5.66 o 
  -4   2  14        3.99        3.72      1.07 o 
  -3   2  14        7.69        8.18      1.65 o 
  -2   2  14        4.80        5.74      1.10 o 
  -1   2  14       19.82       17.77      1.46 o 
   0   2  14       13.12       15.78      1.20 o 
  -8   3  14       42.49       44.32      2.82 o 
  -7   3  14       26.53       28.09      1.70 o 
  -6   3  14       39.88       47.81      1.96 o 
  -5   3  14       87.51       90.97      3.93 o 
  -4   3  14       16.71       15.44      1.50 o 
  -3   3  14       55.36       59.18      2.62 o 
  -2   3  14       15.46       16.06      2.51 o 
  -1   3  14       20.34       22.17      1.76 o 
  -5   4  14       22.17       25.50      2.25 o 
  -4   4  14        4.24        5.81      1.13 o 
  -7   0  15       51.06       61.57      4.72 o 
  -6   0  15      129.67      146.65      5.07 o 
  -5   0  15        0.26        1.13      1.07 o 
  -4   0  15       12.05       12.74      1.83 o 
  -3   0  15       11.60       14.61      1.91 o 
  -2   0  15        0.28        0.42      1.18 o 
  -7   1  15       45.86       54.15      2.70 o 
  -6   1  15       29.84       33.21      2.03 o 
  -5   1  15        6.19       10.28      1.31 o 
  -4   1  15       41.40       41.69      3.78 o 
  -3   1  15       16.29       15.07      1.35 o 
  -2   1  15       58.75       74.20      2.62 o 
  -6   2  15       87.79       91.78      3.36 o 
  -5   2  15       29.99       34.61      2.13 o 
  -4   2  15       17.06       17.61      1.62 o 
  -3   2  15       14.34       14.81      1.58 o 
                                                 
